# Supplementary material for: SNP high-throughput screening in grapevine using the SNPlex™ genotyping system
Source: BMC Plant Biol. 2008 Jan 28;8:12. doi: 10.1186/1471-2229-8-12 (PMC2268689; doi:10.1186/1471-2229-8-12)
Supplement: Additional file 1 — Table S1. SNP IASMA ID number, NCBI SNP (ss) IDs, SNP allele, 5' near sequence allele and 3' near sequence allele respectively of the 563 SNP-based markers. [file 1471-2229-8-12-S1.XLS]

## Sheet: table_S1
SNP IASMA ID	NCBI ss ID	SNP allele	5' Near Sequence	3' Near Sequence
SNP0027	76900687	C/T	AGGAATATCAATCATATATCACTGCAGAAACTTGAATTGTTGCTGGTGTTGACATTAAGTACAGGAAGAAGGACGGGTGTAAGTCAACTTGTAGCCAATG	GCAACAAATTCCAATTCGAAATGAGTATACAANAGAGAAGGGNNATATCATATGTGAGATAATTTTTGACTGGTTCAGCACCTGACCCAGTTTCCTTCAG
SNP0028	76900372	A/G	TAAGCACATTATACATCATCCAATAAACGGGTGAGATTTATAAAGCTTAAGCCTTGAGGATTGCCTACAGATGAGGCTTATGCTTCAAATCACAACTTAA	CACCTACAATCACCTGAGCATTCATGCATCAAGTTTTAAGGCACATGCCCAACACTGCAAGACTTACCTTTTGTTTCAAATCAGTATCACTCACACTAGC
SNP0030	76900601	A/G	CGGTGTAGTCTTTCTTGTAAAGCAAGTTTAAGGTTAGTGTGAGGTGTTATTTTGACTTTTGATTAGTTTAGAAGGAGAGGATGATTTTAAGCAAATTGAC	TCGCTTGTTTAGGAGCAAAGAAATGTCAACTACTTACATTCTCGTCTACTATGACAAAGTTAGGGTTTTGTGGGATTCGTTGTTCTCTCTTTTTTGTATC
SNP0031	76900570	A/G	GCGCCTAATAAAAAAAAGCCTTTTCGAGTTTGTGATCCATGCTACACCTATCTGCAAAGGATTAAACATTCAAGTAGACTATTGAAGCTGGAAAATCATA	TCCAAGACAGCTATTGATGACACAAAAGACGTCGTTCGATGAGAAAGAGGACAGGGGGGAAGGAACTCCTGCACGGACTCAATTTTCATCGGTTGGACAG
SNP0032	76900262	A/G	AGAACTACAGAAGCAAATAGAAAAGCATATGAGCAAATCTTCCATAAAATCATCACATTTACTTTGGTCACAAAATTTATTGGATTGTGTGCTTTCATTC	CCCAGTATCTTATCTGGGTTTTCNTTTCTACCCTTCAATCATGAAAGGAGGACTAGCTATAATAATCTTCAATCTTAGGAAAACCACTTGATTTTATCCA
SNP0036	76900323	C/T	TGAAGTAGAACTCCCCATTTAGCTAAGGCATCTACCTCACCATTTCCCAATTATGGAATCCAATGAATTGATCAATGAATTGTGACCTAAATCTGAAGCC	ATATCTAAAGGCAATGATGGAATGAAGGCCTAAAGTTCTAGAAATCAATTCCACAAATTTATCCACACTAGTATGGATTTGAACTTTCATAAAGTTCCAT
SNP0039	76900528	C/T	AAAGCACCACTGTTCCAATTCCTGCAAACCAGCCTTTACGTATTCTCCATTGCTAAATGAACAACATTCCCGGCGAAGTAGTAAACTGCAAAATTAGTCA	GGTTGGAACTTTGGTGAGTCACTTGTTTTTGGAAANTTTAATTGTTTCTTTTCTGATAAATTTTGTGCATTAAATGGAGTTGAAACAGATAGGAATTGCA
SNP0047	76900376	A/T	TGAGAAACTAATCATACAATAAGTGTCATTTTATAACCCAAATTTAAAGAAAGTGACATATCATCNTGACTTAATGATCAATTATTTTCACCCAATTATA	GGTCATTTAGGTAATAGCCAGGAGTCAACTTTCTAAGCTTGTGTTAAAACTTATAGGTAGAAAATGGGGGAGTTGTAATCTGATCTCATGNTTGANTTAT
SNP0050	76900700	A/G	TTAACTATGCTTGAATAATATTTTACCTATGACAGGTAATGGAATGGGTGGTCAGGGAGAGGCCCTACAGGCCAAAAGAACTAGACTATTCGTATCTATT	GAATTTACAACCAAGCTTCATGGGATTTCACAAGGTGAGAAGCTTTTCTCCCATGTACCTCTAGAATTCCAGAATGAGTTGNTGTACAACAATCTTGTAA
SNP0051	76900448	A/G	GACTAGGCCCCCCATCAAAATAATCACCCAAAAACAAGATGGCATCAGGCTTTAAAGGCAAAATAGATGCAAGAAATGCTCTGCGCATGAACAAGTCGGT	TAGAACTGCGAAATCTCAAGAGCAAGAGATTTTGGTGGAAGACCAAGAGAGGTTTTGTCCATGAGCTGTTAAAGATGAGAAATCTATATCAGAATATAAT
SNP0052	76900582	A/G	ATTATTGCGATTGTTGTTGCAATCCTTTTCCTTGTGTTCAAGCCCAAGCTCCCCAAATACTCCATTGACGGCCTGAGAATAACGCAATTAAGCCTCGGCA	TGACGATAGTTTATCAGCTACGTTTGATGTGAACATCACTGCAAGAAACCCCAACACGAAAATCGGAATATACTATGAAGGAGGAAGCAGTATAACCGTG
SNP0054	76900249	C/T	GATGGAACTTGAATATGACTTATAAGCGTGGTTTGCTAAATAAGACATTTGGACTTCTGGCTGTTGCAGGTTTTTCTATTTGAGGTAACTGGTTACTGAT	TAAAATTTCCAATCCGATTCCTGCCAAGGAAGGGGGACGCTTTTCTTTTCCAAATGAAAGAGTTAACTTAATGTACTGTTACCTCACATTAGGTNTCAAG
SNP0056	76900735	C/T	ATCAATGACCTTGATCATCGGGACCATGTCCATTGGGTTGGTTGTCCTCACCAGCTTCCTCTTCAACNCTATCTCCAAAATCAACCCAGGGTAGTATCGA	TCAAACAAAACAGCTAATGGACTTCGATTTGCNATGTCTCGTGGAGCACGATCACCACCATGTGGATTGACAACTTGGTTCACATTTAGCACCTCCTCTC
SNP0057	76900427	A/C	CTTAACCTTTAGTTATTTTAATAAACCAACCAATCTAACTTCACTCAATTTGGTTTCTATTTGCATAAGAAAAGATTTGGTGAAATTAGTAGACTTTTAG	ACTATATGCTAATTAAGAGAGGTTCATGTTCTAGGAATTTTTGTGTTATTTGAGTTGGTCATGAATTTCCCAATTATTTTTATAAGTTTTTAGACTCATC
SNP0058	76900341	C/T	GGTGGAGGTGAGGGTGAAGGAGATGTACTTGAATTATCCAAGCCTGAAGGAATTATCACAGTACTGATCTGCAACACCGATATGTTGTATGGCTGAGAAG	AATGGACTTGACCAAATTAGCACCAAGCGTGGTACCATGAACAGCTGAACCAAATACAACTCCTCCTGTGCTCAAATGGGTGACATTCAAGAAGCCTTGT
SNP0059	76900738	G/T	GACAATGTGAAGTTATCAGCTTCAAAGTTGAATCAAACAGCCCCCAAATCTCTCCTAACTTAGAGACGGCAACACTGACCCAAAGCATAGCTCTTCTAAA	GGCAAATATCAGCAGGAAGTTGCAGTTGGGATAAAGAAACCTATCCGACCTGAAACAGCTCAATTTTCCAACTAAATCATGCAGAAACTTTGGCCGATAA
SNP0060	76900749	C/T	TGCTTCATTGTTTGAGGTTAAGGATGAAAACTGGATCGCTTGCAAAATTTCAGTATTGTCTAGTGATCAGAGCATGATACTTGCCCCGTCATGAGACTTT	GTGACAATCCATCGACATGAAGTTCCTAAATACCNGAATGATCATTTTTNNTTCTATGACACCCTACTTAATTCATTAACAAAGTCTGCGAACATCTNTT
SNP0066	76900491	C/T	TCACAAGGTCCACTTTTTCTTATTTTATTATTGTATTAACTAAAATGTGTTACTCGGNTACTCCTCAAGTCATTGNCAAGGCAAACAAGTTGTTCAACAA	GATTTGGACTTATTCATGTCTCAATATAAGATCTTTTCTTTTTTGGTTCAAAGGCGATATTGGGCCACACAACTAAAGCTGCCTCCATATTGATGAATAA
SNP0068	76900411	A/C	AATTTTAGCCAAGTAGCAGTGGAACTGGTGTCTAGGTTCTGTTTTGGTCTATGATTATTTACAGGCCAATACCAAGGTGTTTCTCTGAGACCATATTTGG	AAACATCTGTGACAGTCATGAAGTTCAGTTAACTGGATGTATATCATCAACAAGGTGAACCATATTGCTATTATGTGCTCCTTTGGCAGTGCATGGGGTG
SNP0069	76900722	A/C	GCAACATGGTGTTTGTTTTTAGCATGGGATCACAATGGTGTCATACACATATCATCAAGATATCGATACCACATCCAAAACCATCATGCCATCAGAGACA	TTAATACTGTTCAAACCCAATTGCTCCACCCATTCTCTACTGTTGCAGGGCTCGTCCTTTTCGTGTTCTCTATCACCAGTTNTTCACTCTTGACCCNNNC
SNP0073	76900589	A/C	TAGTACTAGGCAGATCCCGTCTAACATTAAGTCTAGACCATTTTCCATTCACCATGTGTTTTTGGATACTGGTGCTGATGAACCCTTGTTTGTCATCTGA	TTTTACAGACCCTGCACCTGCATATCTGTTTTAAGTTATTGTGGTTGAGCTGTCCCTGTCTTGATGCACTCTCAGTTCAAAACATGGGTCTGGGAATCAT
SNP0085	76900331	C/T	TCCTAAAGCTAATCTTAATAGGGGAAAATATTGAATCAGTACTTCCACAAAGAGGTGCAAAACTGTAGATGGATTATGAGTAAAAAACTCTCCTGTGCCA	TTTATGCCTCCGTTTCATTGTTGTCCACCGCTTGGGTCACGCCAACTTCAGCTGGCCGAATAACCCGATCATGGAGCATGTATCCCGCCTGCATCACAGA
SNP0091	76900712	A/G	GAATATGTAGATAATACTTCAGTTTCCTAATAAAAAATGTTTAAAAAAATAAAGAAAATAAGATAAAATAGGTGGCAAGTTTGAAGGAAGTGTCTAGGTC	ATTGCTTTGGTGGAAAGAAATCTCCATATGAGGAGAGAATGAACCTCCCCACTTTATGCCTACTTGGAAGATGTGGTTGCCTCAACCAACCACTGTTAAC
SNP0094	76900382	A/T	CTGCGGTGTTGTGTTGAAGCTAGAAGTAGAGGAATGGCGTTCGCATTGGGTTTTAGTTTTCGTTTTAATTTTGGATTAGATATCAAAATTATCACCAGCA	CTCATCAATCCTCTGCTGCAGTGCATTTGTTCCAATGCTGGATGTAAATATGACACTCGTCTGCAGGTATTCTGAAAATTTTGTCTTTTGTAAATCTACC
SNP0102	76900215	C/T	AGATGTCACAGAGGTCACCATTTAAACCTATTTCTTTCGTTTCTGAAGCAGCAGTTCTGAGTTTTATANCACCGAATATGTATAAAATCCTTCCAAAAAC	CATACCGATGGTTCTGAATTTCCCATCTCTGAAAGCACATCTAGGGCTACTATTCCATTGGAGTTCCTCTGTGAGGCTGTGTTTGCAGGAGGTGTCTCTC
SNP0111	76900283	A/T	TTTNTTTTTTTTTTAGGTATTTCAAACTATGGTATCTGGTATCGAGGAACCAAATAAAAGATAGTGGTGTGGTGTACTCTATAAGTATTTATTAGGTTCA	AAATCCACTGTATTCACTGTACTTTATATTGCTGTTTGACTAATATAAGTGAGGCTCTAATCATTTAGGATGCATCATGGGTGATGAAGTTGATGGTGTT
SNP0113	76900260	C/T	TACCAATTCTATGTTCAAATTTTGATTATCTCATCCAAAAACCAATCAACGAGAATAAGTCAAACTTTTTATGACATTCAATATTGTCGTCATTTGGTTA	CCTTTCCTTGGGGTTAAGAGCAACATTGCCACACCCCAACATGGGTTAAGAGTTCCCTAATTTATAGGCATTGGTTAGGGGTCCTTTTTCTGTATGTTTT
SNP0120	76900590	G/T	TGAAGTACCCGAGCTGGTATGATATCTTCCTCCTTTACAGGGTGTTTGCACCTAATGTCCTTGGGTGGACATTCAGGCTGCTGCTCTCAACGAATGGAGC	AGACGGTCCACCTCCCTCATCGGTACTGGAAGGCCTCTTCTGGAATCAANTNCTCCTCCAAAGCTNCTCACAGGTGGTCCTTTTACATTTCCCCAACACA
SNP0122	76900346	C/T	TTAATCTCCGCCTTTGGGCTGCTAAGCCAGATGGTCAATATGATATGGTAACTTTAAGCATACACTTTTCCATGTCACTAATCTAAGACTACATCCCCAT	TCAATCCTTTACCACTTGAGCTAGGCCACTAGAGCTCATATATTTCTTTGCTTCATATTACATACTGCTTAAGAAAGGTACGAAGATGCCATATGTCTAA
SNP0124	76900704	A/G	GAAAGTAAATTCAGAACTGTATATGTACTCTTATAATTTGTTATATGCAATTTATCAGAACAACAAGGACAATTACGTATCACAACATATATAGAAGTCT	GGATATATAAGTAACCCAATCAGATGATTAAGAATACCATACTCATAATTTTATGAGAATGTACCAAACTGGTATTAACTTCAGCATAATGCAATAGCCA
SNP0128	76900270	A/T	GTTATCCATAGAAGGCTCACTTTCACCTTTGGCTTGCCTAAAACCACCAAAAAAAAAAAAAACATTTAGATCAATGCCATCACCTTTTTCACCTCCCAAT	CAAGAACCAAATTAAAAGATGAAACTTGAAACTAACCTTTGACTATGTATAATTCTTTGAGTGGCAATTTCCTGAAATTCGCAAATAAATACCATTTAAT
SNP0131	76900466	A/G	NNNNNNNNNNNNNNNNNNNNNNNNNNNNNNTATACCATGCCATCAAGAACTAATTGCCTCTGCTCGGTAACAATTATGCATCTGGGAAGCCAAACTAATG	CTACTTCAAGACCCATCATTTGGGTTTAGTCGAGTCAAAAGCTCACTAAAATGTTAAAGCACCATCACCCACCAAAGATAGAAAACCAAAGATGGAAGCT
SNP0132	76900252	G/T	TAGTGGAGTTGGAGACATGGGCTCCAAAATGAGTTTGCTTTCACCAAAATCCATACTAACATCAGAAGAAGTTTCACCAATTTCTTTAAATGATCCAACA	TGTCATTTTTGTTGAGTTGTTCTTGTTCTGTTGGTTGATACTCCTCAACATTCAAAAGGGTGTATTTCACATCCATATTACCAAACATGGAATTGCTTGA
SNP0133	76900556	A/G	GGATCGGGATATATATGCATTTCCTAACATCTAAAATTCAACCAGAAGACAGCGTCTATAGACAGATCATCCAATGAGCAAATCGAATTTCATAATATCT	TTCGGATCAAAAACCTTAAATTCCCATTTGGTTGTCTCCTGATCATTTTCATTACGTGAGAGCCGACAAAGCAAATTTTCGCTCAATTCGGCTCCTAACA
SNP0134	76900303	A/T	ATATATATTCATGATAGAGACAAGCTAAAAAAAAAAAAGTCAAGTAATAGTTTTCAAGGATAACCCAAATGTATATAAATGGTAATAACTTTCAAGGATA	CCCAATCGAGGGGAAATTGAGAAGACCTTGTAATAAGTCAATGTGACTTATGAGACACGACTTTGTGCATGTCTAAGTTAGTAAGTGGTTATTATGCTTT
SNP0137	76900258	C/T	TACCTCTCTTTTTTAGGCTTCCATGCCTCCTTATTCTTTTAAGCCCTTTGAGTCTTTTTAGGCTCCCGTGCCTCCTNATTTATTTTAGGCCTTTGCACCT	CATTTTTTTAGGCACCTTGTGTCTCTTTAGCCTTGCATTGCTTTATNTCTTTAAGCCTTTNTGTCTCTTTTTTCTTTAAGCCCCTCTGGTATCCTTTCCT
SNP0138	76900454	G/T	AGGTTAACAACATAGCAATCAAGAACATGTTTCGATACAACAATGAAAGATGTATTGTTCCACTAGATAGTATTAGTCTAGTATAGAATGTTAACCCATT	CTTAATAGTCTAGTCATTTTGGGTCAAATTATTTAGTTAACATGGTATGAGAGTTTTGCTTAACTAGAATTGCCTCTCCACAGATGGGTATGACCATACG
SNP0142	76900457	C/G	TACTCAGCCGCATATGAACTTAGGTGGAGGCTCAGCCTCATAGTAATCAAGAGGATAACCCATAAATGAAATGTAGGCTTTGGGTTGAACCAGAGTCAGC	TGAGATCAATTTTGGGACTAGTTTGAACCTAGCCCAAACTAGTTCATAAGCTTTTGGCACAAGGAGTGACTTAACATNGTATCAGAGTTCTGCTATATAN
SNP0146	76900309	A/G	TGAACAGAAGGCCTTTATTTGCGGGTAAAGACCATGTGCATCAAATGCGCTTATTGACAGAGGTAAGAAGAAATTTAAATGAATAGAGTTGGTTTTTTAA	ATTTTTGTAATTTCATTTTGCATTTGAAACATCTTAGGAGAAGAAATATGACTTATTAGATAATTTTTTCAAGTATCTGAATTTGGTTTCATGGTTGCAT
SNP0148	76900727	C/T	GCACACAGATATGAGATGTAGACTCCTACCATGTGCTGCAGATATACCATCAGCTATTCAAGATGGGGCATAGTTCCAGAGATAAAAGTTTATTCCAATA	GCCTTACATGGAATTTGGAAATTGGAACCGATCCTCAATATGTGGTTTTTCTTAGACTTTTTCGATTAAAATACATGGTGTTCTGTGGTAGACAAGATTT
SNP0149	76900476	C/T	TAAAATAAAATTATAGAGCCTTCAAGCACTTGTGCCATATCATTTCCTAGTTTTTTGAAAGTTGTCACCACCTCCTTATTGTAGTCTCTCAGGACTAGCT	TCTCATTTGCATCAATACTATCAAACACCATGCATCTCCACTCTAAAGTTTCAAACAAACCATGGACATGCTATAAATTCATTATTTATGCCTTCTTTTG
SNP3004	76900361	A/T	TTTTTTTTTTTGGGAAAATACCTCCACAATGAAGTAAA	ATTTTAAAATAAAGAAGCAAAATCATCATAGTCAGAGTAAATAAAATTGTGTTGTAATGGCAAATTGATTTTAGACTAAATGAAAATTTAAAAACTTTTC
SNP3006	76900626	C/T	NNNNNNNNNNNNNNNNNNNNNNNNNNNNNNNNNNNNNNNNNNNNNNNNNNNNNNNNNNNNTAGGTATCTCTACAAAATCAACATTCAAACACTTTATAAC	TGACAAATTTTCAAATTTTTTGTGAAATGGTGAAAAACAAAATAACAAGTCTAAGTTCAATAATAAAGCATCCCAATAAAACCTTCCTCCAAAAATCTAT
SNP3010	76900268	C/G	NNNNNNNNNNNNNGTGCGCTGGAGAACGGAGTGTTGACTGTGACAGTGCCTAAGAAAGAGGCGACGAGTACTGGAAGCGATGTTAAACAGATAGATATAG	CTAGATTGGCATATGTAGTTTGTATGAGTGTGGTGAAGTTACTAATAGCAAGGNGGTGGTGAGGGTACTGGAGGTGATTGTATGATCTAT
SNP3011	76900407	C/T	TCTAGGAATTGGGAAATTGACATCGATTGTGTATACTTATGTTCTCTGTTGTTTGTTTAGTTGTTTTTTCTAAAATATGTATTGTGGTTCCATTTATCAC	TTTTTCCAAAACATTATTGCTAAATTTTGGGAATAAAGGAACAACAATCAACATATATTTCTTAAAAGGTTTTTCTAAACCATCAACATATGTATTGTGG
SNP3014	76900431	A/G	CAGTTCTGTCTATTGCACTTGGTTCTGAAGGGATAGTTTATGTTGCTACACTTCTCACACTTCCAACTTCCATCAGGCATCTTTTGTTCTGATATAAATG	ATTATGTTAGCATCAAAGTTAATGCAAAGCCAATAATAGCTGCAAGTTAAAAAAGAACTCACTAGAATTCTTCTCAGATTTTGCAGCCTGCATTTGCAAG
SNP3017	76900733	G/T	CTCAATGGTGCTTGTCACATTTAGTTGATATCAAGGTGCAGATATCCTTTTTTCTCATTTCAGTGTTTTTATGCTTGATTGCGCAATCTCATTTTTATAT	CAAGTTCATTTGGACTGATGTCTAGAATACCTGTGCACTTTACATGTAAGGTTAGCTATGAATTGTAGTTGTAGCAATATTTTTCTTGCTACATTCTNGT
SNP3028	76900595	A/G	TTACTCAAGTGAGTTTGAGCTACGGTTGGGCTTTCCCCATAAACTAATAGTTCGATAGTGAATCATTTTGCTATTTAGCAGAGTTGGTGTTAGCTAAAAT	GACCTCCCTTTATGGCGGGTCACTTTTCGTTACTAGGGCTTAAGTTTTGGCTCATGACAAGCCTTTTCCTTAATAATATGCCCGGATTTAGTTTGCCAAT
SNP3030	76900273	C/T	GCTAGAAGACAAAATTATTTACTTGGTTTAATTGACAATTTTAGTAACTATTCTGAATATGTAAGTTATTTTTTGCTTTATCCTTGTTACTTATTCCAGA	GTTTTAATCTTATTATCATTGAAGTCATACATTCACATGCAATATTGGTTTTAATATTTTGATTAGTTAAGAAATAACTAACAATGACAAAGCATATATT
SNP3031	76900586	A/T	NNNNNNNTGCGTAGATCGATACAAACTTGACCCAAATTATATTCAACTTAAACTCATGAAAAATGTATCAAAACTAAATTGTTCATTCCAATTGGTCGCT	GGTCTCAAAATTAGCATGAACATGATCATTCATAGAGTATGCTGAGTCCTATAATGTGTATCCTATAGAGTAGATGAAATGGATTGTAGCATATAAAGCC
SNP3032	76900649	C/T	NNNNNNNNNNNNNNNNNNNNNNNNNNNGATAAAAAACAATTATATCCTTAAATAAACGAATTTACTACTTCTCATTTATTTCTCTGATTTCTTTGTTTTT	TGACCTTCATGATAACCTTTATTTTTTTATATCATTTCGATTCAAGATTAAGTTAAACCATAATTATAACATAAAATAAAATTGATATTATATATTTATC
SNP3036	76900214	A/C	CAATCAAAATAAAGAAATGATATCTTGTATGATTAACAAATTTGTAACAGAGAGGATTGGATCCTAAGTACCGCCTTAGCTATTGTACAAGCAAACTTTG	ATTTGGGGCTCAATGCCAAACTATTCCTATTAATTGGGCCACAAATGATGATATTGACATTAGTATTAAATCATAATGAAGAGAAGAAACAATATTTGAG
SNP3037	76900409	A/T	AATGATTTAATCATCCCATTCTTCAAGACTCTGAAACAGGGAAATGTTCCAGGAGGGAAATAAAAACTTAGTGCAAATTGTTGCTATTATAGCCATATGA	TTGCTTAACTTTGGCATAAAATATTTTCCAGGTGGAAAATCACTTCACTTGTTATTCTGACTTTTATCCGCAGGCCAGCACTCCCATCCACCACTTTGAA
SNP3038	76900732	A/G	CTATAAGAAAGGGATTGGGTAGAATTATTAAAAATGATGTAACTATTATGTCTGGAAAATAAATTGTCTTAAAATAATAACAAAATCTTCTAATGAAACT	CATTAGCTATGTTGGTGTCTATGTGAATAAATATGTGAAGATCAATGAATGCAGGAGTGTAAAAATCTCAGTCTTTTAGANNNNNNNNNNNNNNNNNNNN
SNP3039	76900339	A/T	AAGTTTCAAGCTTTGCCCAAAAAGAAAAATGCACTTCTCCAGACCCATTTTGTGTTGGTGTGGTAAGAAAGCAGCTTTGAGTGGCTAAAACACTCCTAAA	TTGCTTTTTTGATGCCCAAAATACTAGGCATTTAGCTGCAAACATTAAACGAGGTCTGAGTACAAAGGAGTAATTTGCTTGGAGTTGAAAGTATCTAAAG
SNP3042	76900490	C/T	AGTCGCTGACCTGACAAGGTCTTGATAAGGCATGCATTTTCACTTCCAAATATAATAGAAAACAGAGTCTGTATATTCATTATATGATCTTCTTGTACTG	TGCTTGTAACCCCAACACGCATCAAGTGCCATCTCCTGAGACCAAATTCAGGCGTCCTGAAATGGATATAAAAATCAAGAGCAACATATACTAGAGTATT
SNP3046	76900484	C/G	TACACAAGACATAGCAATCATATTTCAAATGAAAAACCATATTTATAATACTGGGTACGAGCTTCGAATCTGAGCCCTAGATGTATTGTAAATCTTGATT	TACAATGAAGTTGGATTAGGTGCCAATAAATGAGAAAGAGGTAAAAATAATTAGGAAGATGATGAGACCATTTGATATGAAAAAAGCGGTTTTCCAATAC
SNP3054	76900508	A/G	AAAATTGAGCAAAAAAATGGGGGCCCGTCGTCCATGTGTACTGTGGGAGAGATAAAAAAAATGAAGCGGCAAAATGGGGGAGCACGACCGGGAATCGAAA	AGAAAGGGAAGAAGAAAAATAGGTCAACTTTGCGTGTGTTGGGGGAGTTGGAAGAAAAAGAAAAAAAATGAAGAGGGGAATGGGAGCAGCCATGTGGGTG
SNP3060	76900558	C/T	CGAACAAGTCATTCAACTAGGATTTGTTGCCTTAAACAACGAAGTGGAATATGAAGCCTTGGCCACAAGCATAGAATTGACACTATCGCTAGCAGTCGAA	AGTTAGAGATCATAAGCGATTCCCAGTTGGTGGTAAACCAAATATAGGGAGACTATGAGGTAACAGATGAAAGGATGGCTTAGTATCTCGAAAAAGTGAA
SNP4002	76900338	C/T	CCTCATTTGCGTGTTCTATTCTTTATTCTAAAATTATGTTGCTCCAATGTAAAGCATGGAAACAAAGCCCTGCAAGATGATACCTTTTTTATGCTTTTAG	GTTTATGTTTTTAGTTATGCAAATATGNACATTTTTAAAGGATTAATTTAGATTCTAAGTTGTCTATTCTGCATGCATGTTTTTGCAATTTTAATGAATA
SNP4005	76900489	C/T	ATATGCCTAATTCCCATTGCCTGGATTTGGATCTCACAACATG	AGCTCATCTCAATATTTTAACCACGAGAATGGCCTTAATTNNAGAGGNGACAACCTACAGCTTCCTGAGGATTCTGAAAACCACTTTCCATTTGTTGATG
SNP4009	76900627	A/G	GCGCCTAATAAAAAAAAGCCTTTTCGAGTTTGTGATCCATGCTACACCTATCTGCAAAGGATTAAACATTCAAGTAGACTATTGAAGCTGGAAAATCATA	TCCAAGACAGCTATTGATGACACAAAAGACGTCGTTCGATGAGAAAGAGGACAGGGGGGAAGGAACTCCTGCACGGACTCAATTTTCATCGGTTGGACAG
SNP4012	76900446	A/C	ATTCGTTATATGTTGTATCTGATCATATTCTTCATATTTTAATCATATTGATTATATGATTGATAGTATTCTTCGTACCTCTTTATATCTTAATAACATT	GGGACATGAAATGATATTTTTTGTGTATTTCTTTTTTATGATTATATCGTTGGAAAGTAGTATGGTGACAAGGTTATTGAATACGTAGGCTAAACCTAAA
SNP4013	76900696	C/T	CTCTGACCTTTCTCAGTTCCATCTTCAGCTGCTCGATCAATTCTTGGTGTTCCCACAGTGTTTCCAATCTGTTTGAATCTTCAGTCTCATCTAAATTATT	TTGTTTCCACCGGCCTGGCCACCATGTTCTTCCTCTTCAGGATTGACCCTTTCTCCATGAAAATCTTCCTCAGACAACATTCCTGAGGCCAAGGCATCTG
SNP4015	76900614	A/G	ATCACGGACCGATCGAATTTCTAGTGCAGGTGTACAGAGGAAGATGAGACGGAGGGGTGTGAAGAGAACCGAGGGGCTGGAGTCGGAGATGAGAGATAGG	AAGCGAGGAAGGAAGAGAAGAGATTCGAAAAGCGGTTGGTGAAGTTCGACGCGTTGCCGGAGTATTTGAAGGATAATGAGTACATACTGGACCACTACAG
SNP4016	76900334	C/T	CTTATCGTCTACATCAAAAAGCAGGTAAGCAACTCCAACCCATTCACAGGACTTTAGTTTCTTTTTGTAGTAAGCATGCTGTTCATTTACTGAAAAATCA	ACTTCTACTTATCATAGGTGGATTATATTGGAAGACACATACTGTCGAAATTAATGAATGACTGGAGATTAATGGATGANCTCGGGGTATTGCGTGCTAT
SNP4017	76900562	C/T	ACATCCTTTAAATTCTTAAGATTTACAAATTTATAGTAGTGAAAGTGGGATGAGAAGAAATGATAGACATGGTGAGAGAGAAGGGAAGATTAAGGTTTTA	GGTGGGAATAAAAAAATGAAATGGGAAGGATGGACGGGGAATAAGTGTAATAGAACCATAGTCAATGATTATGGTTTTGCTAGGAAAGTTGATGAGGTGG
SNP4018	76900257	A/C	GGATTTTAATCAAGTCAGCTCATATGTTGCATTTTTCATTGCCCAATATTCTGCCTTTGCACGAAAAGGAGCCATATTTGATTGTTTCTTGCTTCTCTAA	TTATGAGTAACCAATTTTTTATTTTCTATCATGGGGAGATTCCACCTAATCGGAGTCGATCTATTCTTCAATAGAAAGATGTCCTTAGGATCGATAGAGA
SNP4019	76900507	A/T	CCTCCCTTGGGTGTGAAACAAATGGCTCATTCCGATCCCCGAATGCAAAGGGGATCTCCCTCCTGTCCCTTGCAAAGGAACCAAATGGTGCCCAGCTCCA	AACTCAGACATACTATCAAATAAACTTCTCCCGAAGTTTGGACCCAGGGGTGAGAACGCATCAAAATNNCTTCNAGCCGCTGAGAAAATAGATGAAGCAG
SNP4023	76900752	G/T	ACCATAGGATGATACTGCCTGCACAAAGATACATTTCTCCTCATCCGTCCAATCAGCAGGATCCATCTCTCCACAACTCTCATCGGAACAGGTCTCCTCA	CAATACTCTGTGTAACCTCAGGAGTCAAAGGCCGTTTCACTCCAGAACCCACTTTTTGCCTCAACTCACGATATCCTTCTCCAGGATCAAGAGAACTTGT
SNP4024	76900350	C/T	AGATTCATCAAGTGGTATTATTCTAAGAGACATCCTCCTACTACCTAATCCACTGTCTCGAATAACCTCACAAAGGATGCCTTATCTTTTAGTTTTAATT	GTCACACAGCTTACAAACCTAATAGCACAGCCACGCCCACACCCCAAACCCAAACCCCCCCCCCCCCCCNAAAAAAAAAAAAAAGAAAGGTTCCAACATA
SNP4026	76900256	A/G	ATAATTTGCACAGAAAGATTTAGGAACAAGAGAACAACGCACTTAAGAATACTTTGACATTCCTACTAGCCTACACATTCTAGATCCATGCTTAAATCAT	TCCCAGTATAGATAGAACAAGAAAATGCGATTGTTNAAACGGAAATAATTAAGAAACTATTGTCCTATCAGATCCAGAGCTTCAAATTCTTCCATCCAGT
SNP4027	76900580	A/T	AGTTATGNGANTTATGTTTGATTTGTTGGCATTACAAATCCTTGATCTACTANTTGTCAAATATCTNGTTACTCAAACAATAGGATTCAAAATTAACTTT	TCATCGAATTTTGGAAACTATGATAGTATTATTGTTGGTTGTGTGCATCTTTAATCGTCAAGCTCTAATATCNTATGTGAACAACCAAAAAATATATTTT
SNP4029	76900526	A/C	CAACAACTTATCCAACTTTTAATCAAAGATTACAAAAAATTTTAATTGAAGTTTTGTGGAATGTTGGATCCAGACAAAGAGTTAACAACCATGAATAGTA	CAATGAGTTCAATTTCAAATAAGCATGGGGCCTCCACCTCAATGTCACCACATGTTTGAATAAAAATCATAAAAACGTTCATATCAACTCAACATACATA
SNP4030	76900414	A/T	TTTTGACAATTTGATCATGTTAATTATAATCTGGGGCATCACTCAGTCCTTTTTTACCACTGCAAATATCTGTGTATTTGAAAAGTTTCGATGATTAAAG	GATAGTTGAATTCCCACATACATGCATATGCCAAATATACCTGATATTCGAAGCAACACAATTGTTTGTCAGTCTCTTGCTGTGTGTGGATTTTACATGT
SNP4032	76900353	C/T	GTTCTACAAACCTGAATATTGTTGAGCCACGTCTTTATATTACAAGAACAGACTATTCATTGCAGTCGTTTGCACAAGGCTCAGACAAAGTTTTATGGAA	ATGACAGTTGCTGAAATTGGTGCTGCTTTTCTTTGTCAAGGTACTGAGAATCTGTTTAGCAGGCCACCTTTAAATCTGGGATGTGAACTTGGCCCTGAAT
SNP4034	76900222	A/G	ACAGACATACTGTCACTGGAGATGCCACTATGAACAGTGTCCCTGCAGACTGATGAAGGATTCTATCAATGACTGTCAAGCAAGCAACAAGGCTGGCTTC	GATCACAATTTGGTCTGTGTATATATTCNTTTCTGTTCCGGAGGTGGATGAAGGAAACTTGGGGCATATTGATTGTTATAACTCATAAACCAACAACAAA
SNP4035	76900607	A/G	CAACCTTGGATTTAATCTCTTCTCATCTATTTCATTATGGGATTTTGTACTAACTTTAATTGTCACAAGAGCGTAGTCTCACTACCCTTTATTTGTAAGA	TTTGCCCCGACCAAGAGAATCAACTCAAGTGGTTACTTATGAGACATGGTAGTAAATCAGAAGACATCGACTACGACTACCCTTTTTTGGAGGAGTTCCT
SNP4036	76900740	G/T	GTCTGAAAGAAATCAAGAATGCAGTAGATCAATTATTGAATAAGGAGACGTACTTCATTTATCTAAATGCATGTAACATTTCTTTTCAACACTGGCTATT	GTTTGATCCGTCAATGCCTATGTTACTGTGCTCTTAGAATTTTAATTTATCAGGTGCAAAATAAACTATTATTCTCTTTTCAAAGTCAAGGGACAAGAAT
SNP4037	76900429	A/C	ATGTCAAGTGTGGGTGCATGTTGTATAACTGATTCTGAATAGTCTGCACCTATTAGAAGTTTAGAACTCATTAAATTTCTGTCTTCTTTTTCATGGGGGG	AATCAATTCAAAATTACACCTACATTTTCAATGATGCTAAACTTAAGACTTAGTACTACCACATTGATTCATCATTTTCTCTCTTGGGAAGCTGATAAAG
SNP4039	76900453	A/T	GGAAGGACATACACATCAGGTTTAATGCTTTGTTGGGTGTCCAACAAGGTAGAAGAAANAACTAAGAAATTTGAAATCNNATGATGCTTGGAGCCAAAAA	GGAAAAAGAAAAACATAGAATACTGAGTGGCTGCGAAATACTTTGTATGTCAAGAAAAAGAANGAATGGGTAGTTTCTTCTGATGACTCTTTTGAGATGG
SNP4040	76900287	A/C	GAACAAGGCGGCTAAATCAGGGGAGAGGGTTGATTTCAAATTCTCAAACTTTCAGGCTACTCAGGTACGCTCCCTGTTTGGTGGAAAAGGAAGGAAAATG	GTGAGAATATAAGCCCTTTTCAAGCATTTTACCTTCTTTCCTCTTCTTCCTTCTTTGATGGAATTAAACATAGGCTCTGCTTCCTTGTAATGCACTTTCT
SNP4041	76900706	A/G	GTGCTGAGTTTTGACACCACCTTTTAGGTATCTGGGCAAGTGTTGTTTTGGGTTCTTTGGTGTCCTTTTTTTTTTTTTTACTTTGATAATTTATTTGATT	TTTTTTGAGATTCTGGCTACTTGGAAATTGGCATTATGCTAAGGTTTCGTATCAGTCATTNGATATTTGGATTAGGACTGCTTTTGGTTCTCTTGTGTCC
SNP4042	76900436	C/T	TTCAGCCTTCGTCGATCCGGCTCCGGCCAAGGCAGACAGTGGCCTCACGTATAATCTTCCGGTTGCGAGGAAGCGGGCGAGGGATGAGTCCGTGATGATG	CCTTCCCCGGAAACTTCTCCTTTCTCGGCCAGGACATTTCTCTGCAGATCCAACAGCAGCAGTTGGAGATTGACCGATTCATTTCTCAACATGTATGGAT
SNP4045	76900610	A/G	AACTGAAAGGTGAAGAGGGGTTGGCAAAATGATGATGGACTGGTAGGCCTTGAAGGTTCTCATATGGAGATTAAGAACTTTTGAACTAGAGGATTTGCCC	TTCAACATAAGTCAATCCTGAAATATCCAATTATGGTAATCTTTTNAATCTATGAGATGATGTCATGTAAGCAGCTAGCCCACCTTTTGGTGGGAAATCT
SNP4047	76900492	A/T	GATTTCATCATTTTTATATTAATTTTATTTTAGTCACACGATCTTCATAGTTTGAATATTTCTTCGTGAAATTGTAATGATGATCAACCTTACTCTATTA	TATATTGCTTCTAAACTTTGGAACAAGTCATCAATTTAAATAAACATGTACTGCTAAATATGAAAGGAAATTATTACCTATACATTCAATATAAGCATAA
SNP4049	76900405	C/T	ACAACGGCTTGTGAATGGTAATGNGATCAGTCTGAACTTGTCCTACGCTTCAGAACATAACCCGATTTTTGGACCAATTTTCCAAATATTTGATTGTGAT	GTCTCTAGCGACTAATAGAATAGTACTTCATGTGTTATCCTTCAATCTGAAAGTAAATTGGCATGAGGCAGACTACTAATGGGAATTTGTATTGGTCATG
SNP4051	76900661	A/G	TCATTGGATCCCACCTCATCTCCCTCAAACACCTTCAAAACGGCGACGTTGCCTACCTCATTCATCAGAGCCCGTCGGAGGAGAATGCCAGGTCGGCTTT	TTGGATTTTCTCAATGTGGGTATTTCTCTGAGCGAAATGTGGGAGGTGTTCAAGGCTTCGGATTCGAGGTTTGCGGAATTGGCACAATATNNNNNNNNNN
SNP4052	76900639	C/T	GTGTNATTATTAAGATACAAAAAAAAAAAAACATAAAATTAATGCTAATATATGGTGTGCTTCATTTAAGAGTAAGTGGGTAGAAGTCGCTAGAGTCTTT	TGGAAACTATCCTATACTTCANTTCTCTCTAGTGTTGATTTCTAAGGGCTTTTTGGGTTCACCTTTGAGTTTGACATTCAAGATTGGCATGATGCCTATT
SNP4055	76900530	C/T	TCGTAGTCCATGTATCAAAGCATTTTGATACAAATTCTAACAATTGATGCTAAGTCCAAAAGAGAAGAAGGATTATCGAGATGTATCAAAATTGACTATA	TGGTGTCAAAATTTTGATTTGAGACTCCTAACTTTAATTTTTACCATTTATTCCATTTGTTTTTCATGAGTTTAGTGCATACCTAATTATGATTTAGTTT
SNP4056	76900494	A/G	AAATGTTGAGTGAATTAACAGTAACCATGTTAGAATAATTAGCTCTTCTAAANTGATTGGAAGTGTTATTTATTTTTGTAGTTTTAAGTTTGTTATTCTT	GTGTTCTAGTGCTAATTTTTGTCTGTAGTGTTTTGTTGGTCTAGTGGGATTGCCCATCTCCCTTTCTTTTCTTAATAAAGCCTATCATTCATAAAAAAAC
SNP4057	76900316	A/C	CTAGGTGTCAGAGACTGGAATTATTAGGACTTGGCTTGGAATTATGGACACAAATTTTATTAAGGTGGAGGTCCACGAGCTGTGATATCATAGTCCATTT	TATTAAAAATCTATGAAGATGAGCTGTTTTCTAGTTTGGGATGAAAAGTCCCAGGAATTCCAAAATCCATCTCACAATCATGGTTTTTCTCATTTTCAAC
SNP4061	76900753	A/G	TCAAGTGTTATTCTTGAAAGGCTTGGTTTGATATGTCACTTTGCGTATTCCATTGGTTGGAAGAATTGGTAACTTAGCCAAAAGCTAGAGGAAAAGTACT	TTCAAGTGTTAAGAATCTTTTAAATGTTTCGTATACATTCCATGTATACCTATTGCATGCCTTTTATATGCCTATTGATTTATTTTTAATCACCTACAAA
SNP4063	76900659	A/G	TCCACCAAGTCAGCATCCAACTCTGCAAGCCTCGCCATTTATTNTGAATAATCAATCTAATTTTGTCTTGCCCATTGCAGCACCCATCACAACTTCTGTG	ATCCTCAAATAGTAAAATAAACTAATCATATAGATTGCCTTAACCTTAAGATGAGGTAGAGGATAGTGTCNNNNNNNNTGATCTCANNNNNNNNNNNNNN
SNP4064	76900421	A/C	CTATGACCAAAGCCACTGCTGAGAATATGAGATATCTCTGATACACCAGGACAACCTTCCCCCACTTATGGGTTGTACCCTTATTTGAGACAAGGCTATT	ATTGTCTAACTGAAACAAAAGTCGCAAAGAAAGTCATGGNCCGCTCATGAAAGGAAAGTAAAGCTCCTTGAGCTTCTCTTGAGGTCTGGCCCAAGTGACA
SNP4065	76900730	A/G	ATTTTGAGATGAGTCTTTCCTAGAAANNCTCACATCATGTTAGTGTTTGGTAGGGATTTTTACTTCGTAATAGATACCTTCCATTCTTTGAAGGAACTCC	GGTGTAACACTTGCACTCGTAGTTATTAAACCATAAAAGGTTTTCATCTTGAGAAGGTTNAGGGAGAAACCTTAAAAATAAAAATCCACATGGTGACCAT
SNP4066	76900502	C/T	TGATGAGCTGCAATATCTTTATAAACAGTACTTCAGAAATCTACAGCTCATATTGCTATAACGGTTTTGAAAATGACCTACATGATTTCTTATTCGGGAA	AGTTTTTGGTGTATGATCATAATTTGCTCCACCAACCTTATCTGCATGATGCTATACCTGATTGGGTTTTCCATCACTGCCTAACTTCACTTTTGATGCA
SNP4067	76900391	C/T	CAATCGAAAATGAATTCTTGCTGCTATGCACTTACATTACCATCATTCTGCAGGCCTGTGATAGTGAACAAGATGGTTTATTTGCTTTTGACTTGCATAG	GATGGTGATGGCCAAAGGTATGTGNTCTCTTCTTTTCAANTAAAAATAATGTGCATCTTTTTATGAGCAATGANGNTGGAGCCCTTACCTGCTCTTTATG
SNP4069	76900325	C/T	CAATGTTTTTATATTGATGACAGAGAGGCCCAAGTGAAAATTAGAACTTAGAAGTCTTTACCAATCCAATCAACCAGGAGAGGCATTGGTCTTGCTCCTC	ATCTTGCTCAGTTTATAGGAAATCATCTATAATGATCTTCACATTAAATAAAATGGCCAGTGACAACCAGAGGCTAAAAGAGTATTTAGCTATAAGAGTA
SNP4071	76900618	A/G	AAAATAGTTTCCAGTTGGGTTGACTTGATGACATTTGCGTTATTTCAGCCAAAATTTAATACCTTGGCATTATAAGCAACTGCTGGTGTCCTCTACCTGT	GCTAATTAGTACTGTACTAATGATATTTCTATATGCATGCCACTTGTATTAATCCTAAATGTTTATGTGGCTAAATTGCAGGAAGAAAACATGGTTCATT
SNP4072	76900625	A/T	CACCATTGAAACTTGGTTCAACTCCCTTCAGATACCATAGCAAAAATAAGTTATAATTTGAAAACTTATAGTAACCACCATCCCCATTCCAAGTATTTGT	AGATTCCTGTTATCTTTCTTTCTCTCCCTTAGCCTTTCTCAATAGCCAGACAAAACATCAGGTGCAAAATGAAAGGAAAATTTCTAAGAGATTTAGAATA
SNP4074	76900559	A/T	TCTAATATGATACTAGTGATATAACAATACAACATTTGCTCATGTATATATGTATAACATAAATTATAAATTCAAAACATGTATTCTTTGTCTAATGCAT	ATAATGCCTTCTATCTTATGGAAACACATATATTATCCTCTACATTATTTAAATATGTTGCTAATCTGATTTGGAGAACCTTTTGAACCAATTCAGGTGC
SNP4075	76900320	A/C	ATGTACTGAGAAATAAAAAAGCATATTAATGATTGGCAACCTGGAAATTTTACCATTGGACCAAACAGGGTTATACAAGTCAGAAAATCTCCACTTTATG	ATTTAGTTATTACTTCAAAAAAAAAAAATGTACTTGTGAAGCACAAAGTTTATCTCAGTGTTTTACAACCACACCCAATTGGAGATAGAGAGAGTAAAAG
SNP4076	76900386	A/T	CCATTTAGCCTGAACATCCAGAATTGAAGGGCATCAGCTTATTTGCAACTGTCAATTATAAAAACTCATTACATGTATTTACATCTGCAAGAAACACTAA	AGAATAAATGACAATGTAGATACAGACATCATTAAAGGCATGCACCTGAGCATACATTCTCAACAATTTCTTGGAAACCATTTGAGCACTTGAGTAAAAG
SNP4081	76900715	A/T	TAATTTAAATACTAAAATTTGAAAATGGTTTTTTAACAATTGTAAATCCCAAATTATTTTTCTAACTTTTTTTTAAAAGTGGTACAAATATATTTTTTTT	AAAAAAAATCTTTTAATTGTGGCCTAGGGATGTAAATTTGATAAGTTGANCTAAAGNCCAGTTTAAGAAGCCTCTTGGGGAATTTTAGAGAAAAACCTAA
SNP4082	76900742	A/T	TTATAACNCATCTATCCAACCAAAACTTGATCCTGAGTCCATTTTAAATTGAAATTGAGGTCTTGTGCTTGAACTCTTTCCATTCCCTTTCAATAACTTC	CACGAACCCACCCCAAAAAGCCTCTAACAAATTGAATGTGCTTCAAAAATTGACCCTCTAGCCTCCTTTCAATAACTTCACACGAACCCACCCCAAAAAG
SNP4084	76900662	G/T	TTTTGAATTTTTTTTTCTCCAGGAAAACTAAAATCTGGATTTGTTTTTTCTTTTGTCCGAACTCCCGAGCAGCAAAACACAGGAACGATATTTTATTTCT	TGTACTTTTGGTTTGCTCTGTTTGGTTGCTGAGAAATTGCTCTATTTGGTTGTTGAGACAATGTAAGAACGGGAAGGTTTTTTCCCCCTTTTCTCTTTCC
SNP4085	76900569	A/T	NCTTGCTGTTGTTGATTTGTTTTCTTGTTGTGTTTGGACCCTATACATGCACTTTTTATGAAGGCCATATATGGCCATGCTTATTTTGTATTTATTTTGA	TATTTCATTTTTTGTTGTTTCNGTTTCATNTTTATTATATGTCTTTAAGTTATATGAATCTCATACATTTTAAGTTGGGTAGACATAAAAGNGACGGGAA
SNP4087	76900377	A/C	CATCATCTTGTTAAATGGATGGCTCCTCTCATTTCTAATACAACATGGATTGCAGATGATCTCAAAAGACTTGCTTTAGACCTTCTTATGCGTTACCACA	CCATAACTTGTCGGTGTTCAATGTTTTTGCACTAGGAAGAATTGATAGGGATCATGACCACTTATTTCAAGGTTTTTATAACTGTTGATGTAGGGATAAA
SNP4088	76900644	A/G	TTTCTAGGTTTCTTTCAAAATAAAACACAAAATTAGGAATGTTTTTATTTTGATTTATACATTCAAATTGCTATGGAATTGCCTTGCAGATGTTTGTATG	ATGTGTTATTGTCCCATCTATTGGAAANTGCATATTAGCCCACTTACTGATGATATNCATCAATGATTTAAGGCAACTTTATCATTGTCTTTGATATTTT
SNP4091	76900495	C/G	GAATAGATTTGTGATCAGATAACCCAATCCAACGTTATCTATATATATCCTTATTGTGTTTCGAAACTCAATTTGACAATTCATGACCTCAATCGATTTT	TCAGCTCAAGAATACGAACAATAATATATACTATTGTGTTGTGAGATGTCTTGCTTTTCTGCAGTGGCACTGAGCTCTGAGGTGCGCTTAATTTTCCGAG
SNP4093	76900679	C/T	AGTCTAGTTTTAGCTGCAACATGATAGGGTAAGTATTTTCTTGGTCATAAGTTGTTCCTATAAATATATAAAATCTAGAATGGAGACAAAATTAAGATGC	GCATGTTGATTACATTTAGATTCATGAACCTAAGCAAGTCTGTTTTACTTAGTAGCTTGCACTCTGTAAATAGAAGTCAGTTTTCTTGTTCACTTGCATG
SNP4094	76900553	A/C	TGGCTGAGACGCTCTTTCCGGTTATCTTCCATGCTAAAGGACACCCGCCTCCCTCTGCTTGAGTGTTCATTCTCTTCCAAACCAAAAAATCTACCACCAG	AAATCTATTCCCTTCTCTCCTTCCCAATAACCTAAACTCGCCTTCTGTTTCTCTTCTTATAGCACTCTCCTTTGTCTCTGGGAAAATTTCAGAGATTGAG
SNP4095	76900315	A/G	CAAGGTTCATTGGAAACTCAAGTAGGCTTCTCAAGGAGAACCATAATGAACAACTTTTTGAGGAGGCAACTAAGTTGCAATCAATATTCCATCTGCACCC	AAAAACCAAGGCTACCTTCCACAACAAACACAAGAGGATTCAGTGAGCCGTTATTCGGAACAGATCATCAGTGAAGTAGAGACTCATTGTAATTATGTGC
SNP4096	76900673	A/C	TGGTACGAAAGGTATAAGCTTTTTGCACACTCAATTCAGGTGCCTATCAAAAGTATGTTGAAAGACTCATGCCTTCCTATACAGACAAGCCATTCCTCTT	TGAATTTTTCATACACAGATTCTTCTCACTTTCAGAAGACAAATGTAATACTTCCACAACATTTATTCATTTATGTAGTAAAAGAGCAAATTATCGTCTG
SNP4097	76900343	C/T	CAACATAAACTCAACACATGACTGAATAACAACTTCCTCTTCCTCAACTTAAGCAGAAAAAGTTGGGAATTTTGTCAGATTTTTAGCTAATGACCCATGA	TTCAAAATTTCAAAACTGAGAAAGACCCGTTCAATCATCTACTAGATGAACAATAAATCAAAGATTTTACCACCCATCTTAATAATGCCTCTTTCTAATA
SNP4098	76900314	G/T	GTTTGATACGTCAATTATCTGCAGATTTGGTAGCTGGAAGATACCTCCTGGAAATTCACCATGCAGTCCACATGAACTAAGTTGAATGGAGACCAGAGAA	AGAGATTTGTCAGGACATCGGGAACTTCTGACAAGAGATTGTTATTTGAGAGCACAAGTTCTGAGAGAAGATGAAGATTTGAAATAGAAGAATCAATTGG
SNP4099	76900549	C/G	GAGCCACAAGAATTGTACAAATATATTCTTTCTAGAAGCCTAGGCCTACGCTCAAATTCAATAATTCATACAGCTGCATTTAATGGCATTTGAATGGAGG	AAGACTGTGAATCATCCTATCACAATCTTCTACAGTATGTTTAAGCGTGTTGATACCTCGTGTTTGTGATCTCTNAGTTTTTTACC
SNP4101	76900638	A/T	ATCTGGCTCTTCAAATTGTTTTTGCTCAAAGCCCAAGGCCCAAAGCCCAAAGTTCAGAGACCACAGCCCCTGTCAGAAAGGGTTTTTCAACCCCCGAAGT	ACCGTTCGAATTGGGTCTTGAGTTTCCGGTGAGTGTTTCTCCAGTTTTTCATTTTCCGATCTCAGAAAGCTTTTCACTCATTTTGTTCTCATAATTTTTC
SNP4102	-	C/T	NNNNNNNNNNNNNNTCTTATCCNCTTTCAAAAACTAAAAAGCNAAAACANAAAGACAACAAGGAAAACACACAAACATAAAGATAAAAACATATGCAACA	TGAAACATAAAACTTTATTGAAAAAAATAAATTACAAGAAAGGAAAANAAAAAATCAANAACAACAAACTAAATTATTTCCCTAGCATCTCTNCTCGAGA
SNP4103	76900565	G/T	ACACAAGTCGGTTGACCCGAAAGAAAATGGAGGAAAAGAAAAGGAGACACNATCATCGCTTACGAGTTACNGCTCTTGTTCTAGTTCCCACAAAGAAAAC	GAAAAACTCAACCCAACTAACAAACAAGGAAAAAAGGAATTCAAGCCTTAAAAATTCTATACTCTTCTTTTCCTTCACTTTTCTTAGCAACCGAACTAAG
SNP4104	76900588	C/G	TGGCTTGACCTTCTTTATCTTTGCTTCAAACTTTGGATCTTGAGCTGCATTAGAAACGTTTCCTATGGATATGCTTGCTTTCTTTCTTTTTGAGCACCAT	TAGTTGCATCAAAATGATGTAGTTCAGATATTTGGAAAAGATTGAGCTTGTGATAAGGTAGAATAATGGTTCTTTTTATTTGGTTTTATTTTAGGTTGAT
SNP4106	76900650	G/T	TATATGAAACTAGGGAGTTGTTAAATAACAAGGTAGTGATAAGTTTTAGTTTCTGAAAGTTCTGATACCATCGAATTGAGTGTTTTTATGCTGTTTTTCA	CAATGTAGATTTCATTTTTTAANAATTTGCCTCCTGTCTGCTGATCAATTAACCATATTTTACCATCATTTAATGTAGTGAAAGTATGTTTTTCCTTTCC
SNP4107	76900335	C/T	ATATATCGAGTACATAAATAAATAAACTGCACGTAAAAGCACTGTACCATAATTTTCAAAATTATATGTTTAGAAATCAATTTTGATCATTAAAATTTGA	ATTGAAATAAATAGATACATATCATGCATAAATTTTTCTCATCAGCAAATTGAAAAAAATTAAAATAAAAGAATAATAGGAAAAAAAGGAGGTGATACCA
SNP4108	76900690	G/T	NNNNNNNNNNNNNNNNNNNNNNNNNNNNNNNNNNNNNCTAGAATTTAAAAAAAAAAAATGAGAAAGGATTTCGGATCTAAAAATGAGATGTTTCACCAAA	GACAAATGATGAAATAACTAGCAAGGTAAAGTTCACTAAAGATAAAACAAGCCTAGATTATGTGAATAAAGATATGAGACTTCTNGTGGAAAAA
SNP4109	76900367	C/T	ATATCAGGCATAACAACACCTATGTTAGGACAATAACCGTACTCATACATACTCATCTCCGAGGTTCATGTCTCAAGTCATCATTTTCCAACCAGGCGAA	TGTTGTTGTACCACCCAACACAAATGAGGAGCAAAACATATATTCTAATAAAGTAGTCGGCACAAAGCATGATAGATATAAAGAAAAATGATTTATTTTA
SNP4110	76900654	A/T	TGACCATCCGCTGTGCAAAATNAACAAATAAATAAAACTACCAAATGAAATCATCATCATAAGTTACTAAACAAAATCATGGTTTAGGAACTAGAAGTGA	CTAGAATGAGAGGACATTTACCTTCTCCATCTTGGTTATTCCCATTTTCAATAGCATTTGCCTCAGCTCCTGGTGTTGGCAATGGTGCAACTGTCACTTG
SNP4111	76900479	C/T	NTCAAAATTTATAACTCTATTACTTAAGATTTACTTTTAATTAGTTTTAAATTCAAATAACTTTACCTTTTTCTTTTTACTTATTTTTAAACTTTAAGAT	ATTGGAGTTGAGTGGATGTCCAAGTTAAGTTAACCCAATTCGGTCTAATCAAATAAAAAATTGAGGAATAATATAAATAAATAAATAAATAAAATATTTC
SNP4112	76900467	G/T	CCATATCCTTAATACCCTCAATTTCATGTAGCTTATCAGCACTTACTCACCCTTGATAGCATAGACTTTCGTGCCTAGACCACAGTCACAGTACCCATGG	TAGCTATGTCTCAGTCTTCTCNGCCACGTTCTCCTTAATCAACTCAGAAAAAATTTCAATTCATTGGACGTGTCGCTAGTCAGATCTTTTGAGGGCTTCA
SNP4113	76900636	A/G	CTTCTCTCCTTTGTCTCTCTTTTCTCCCCAGCTAGTTCCTCTCA	TCCCTCTCACTCTCAAAGAACACTTAACTCTCTCAAATTTTCCTTTTCTTTCCCCTCTCTTCCCTTCCCTTCCCCAGACACTCTATAACCCTCTCTAANN
SNP4115	76900611	A/G	GAAAAGGAAAGCGTAAATCTTACTTGCATCGAAAATCAGTTTTGCTGCATCTACAGTTGAGAATTGCTCAGATGGTAATCTTGTTGCGGGTGTCTTTGCC	TGTTCTGAGCATTTAATCTTCTAATGACCAAAAAAACTAACCCAACGAGTGCAACTACTCCAACAATCACTCCCACTATGATTGATGCAAGGACTGCTAT
SNP4116	76900572	A/G	TTCTCTNGCTTCGCTGTTTATATTCAAGAATGGTTCCACTTTGTTTTAACTTTTATTGTGATGATTGAAAATATTTTTTTACTCAACTATATTCAAGCCT	TTGAAAATGCATGATACATGGCTTAGCATGGTTACTCTCCAANAAATTTTNTTTTTGTTCCTCTCTTTGTTTGTTTTTTTTTTCTTTAGCTTCATTTCAA
SNP4119	76900691	A/G	ATTATACTGCCTGCGATCTCCTTAAGACCCTGCATTAACATAGAAGACATGAATTGCTTATGAAGTCAAAGAAATGTTAATTGCCTCAAGAGAAGAAAAA	AACACCTAAACACCATCATCAACCCACACATCCATACAATCACAAACTAGCATTTAAGTATCAAGTTTCTCATAGCTACAATCAATGAACAGCTTCTTAA
SNP4123	76900245	C/G	TGAGGAGAGAAATCTGTCCATTGGTTTGTTCGACCATAACCTTTGATAGTTCTACTCTTTACGTCTTGATTACATCATGGCATATCAAACGGTTCTGACC	ACATCTCTCGATCTGTTCCCTTGGAGAAGACAACAGCATATATATATCAGCATGAAATATGTAGATGCTGGGGAGACTTGGTCGTAAAACCTTTCAAGGA
SNP4126	76900617	C/T	ACACTACATAATGTAAAGTCAAACCTGAACAGAGAGCAGAAAAGTTGAAGGATGTGCTAAGCTTTCTAGATTGATGCATAAGTATGGACGGAACCTGATG	GATTACTTGCAACACTGTACTTTCTGGACATGCATAAAAATGGGTATGGGTCATCATTTCGACAACATTATCTGCAAATGGGAAATCGACGAAAGCCAAA
SNP4127	76900369	A/G	TGAAAATCAATGACAATAAATTGACAAAAACAAAGAATAATCTCTCATTCTTTTCATATCAAGAAGTTCAGGAGTTGAAGCTATATTTTATGCAAAATGC	TCAATGATTAAACAGTTCAGAATGAAATGAAGTTATTTTATTGAAAGGCAATCAACTAAATTATTATCCTTAAGACATACGTACCTTTATAATAGAACCA
SNP4129	76900612	A/G	TAAAGAAGAAAGCAGCCAGAGAAAAATCAGCACCATTGCCACATGATGTATTATCGAAATCTCTGTCAGCGCCATCTTTCTCTTTTTTGGGTTCTTCAGT	AATTCAATTATCAAACACCTGGTGACCCAGACAAGAATCTTGAAAGATTAAATGCAAATTGCGGTTACAGAGCATTATACATGGATATCAATTCGGAAAC
SNP4130	76900246	A/G	CTCAAACTTACCTTAGCTTGGCTCAGGTTATGTCAAATGGCAAGCTTAAAAGCGTCTATCACAGAGTGGTTGCCAACCATGTCGGACCAAGAATTTCAAC	GCATACTTTTTCTCAGGAGCTAGAACTGAGCCAGCGAAGCTCTGCGGCCCACTCAAAGAGTTGATATCAGAGGAGAACCCCCCTGTGTACAGAGATTTCC
SNP4131	76900576	G/T	ACCATAGGCACAACCATGATCATTACTTTAATGCCATAGTGAAATTATTTCTCCAAATATATATCGCATCAATAATTCATAAATAAACACAGTCTGAAGA	TTTTGGGTTACAATTTAAGATAAAGAAGGACACATTGTGAAACACTAACCCATTCCTTCACCAAGCATTAAAAATGGATGCAATGTCATAAACAATCAAA
SNP4135	76900473	A/G	TCCTTAAGTTCTATGATTTAAAAACCAAAATAAAATAACCATTAGCAAGTTGTACCTCTATAGATTGGGCAGTTGCAAGCCGGTAAACATGAACAGGCTT	GTTTGACCTATCCTATGACATCTATCCATGGCCTGCAGATCCATTTGAGGGTTCTGGGCCACACATTCCANATCAATCAGTTTAGAAGATGAAATACATA
SNP4136	76900539	A/G	AGTATTTGATTATGTAGTGTTAGGATTTATATGTGTGCAAGGCAGAGCGTGAGTGAGTTTTAAAGCCTACAAGTTGGAGAGTTTGATATTTTTGTAGTTT	AAAATTCATTCATGAGATAAAAATATATATATACATTGAAACAGTGAGTTTTTAGCCAACAAGGTGGGAAGTTTGATAAATTTTCTAGGTTGTTATAGAT
SNP4137	76900225	C/G	AAATGTTTAGGATGTACTAGGAAATATAAAAAGCCGTATCCTCACTTTAGATATATTAAAACAGCCTAACAACATAAAAATAGAATGGTGCTTCACTTGA	CCTTTATCTTTTCCTTTTGGGGGTAATGCCGAGGTCCTGGGAAGGTTGGTGGTACCATAAATTTTTGAACCTCAAATGCTCATTCTCTAGCTAATTAAAC
SNP4138	76900605	G/T	ACCTAAGACCTCCTTTGGTAGATTCACCTCCATTAACTCCTCCTTATCACCACAACCACNACCATATGCCCTCATTGGTATCATCACCCATTCACAAACC	CCAATGCTAATTTAGCACCCACCACTAGCTCAAACACCCCCAACACCAACTTATCATCCATTACTAATTCANGCACCTCCACCACCAACTTGTAAACCAC
SNP4140	76900462	C/T	NNNNNNNNNNNNNNNNNNNNNNNNNNNNNNNNNCTCTTGATTCTATTTTGTAGGCTTCACATTGGTTCCTAGAGAGGAAAAATGTTTAGGTTGATGCCCT	GCCAACCTGGGTTCTTCCTTTTCGAGTAAGTAGAGTTAGGCATTCCCGATCGAGCTTTTAGAAGAATCTTCTTTTATGGAGATGGAGGAACAATTAATAC
SNP4143	76900682	C/T	ACTATGTATAAGTCATGCCAAACCATACAAAGTTATTGCTTAGGATCTTATGGTCATCTTACATCTTGGCTCCATATTGAATATCAACATTCCAACCAAA	CCCTTTGATCTAGTTAGTGCCAATAAACCACAAACATGTCCTACTACAATATTGTGTTTGCACTCTAAGATATAAATTTAAGTAAGTCTTTTAATGGTAG
SNP4147	76900241	C/T	GAGATAGAATTAGAAAGGAAAAATGGTGTTGATTGATTGATATGTTCTTTCATTTCTGATTACCCTTATCTTTATCTTGGGAGGTTCCAAGAATCCAACA	GGTCATAAAGGGAGCTGTGATTTCTAGACTATAGACTTGCTCAACCACCCTACATAGCGTGTGATCTCACTATGATGACAGCATCTTCCATTATATAACA
SNP4148	76900242	A/G	CATTGGGGTGTATTTAAATCAATTTCTGTGGTGAAAGCGGGACCCATAGTTCAAGTCTGAATCACGTATAATATACTTCACATTCTGCTGGAAAGTTGAT	TACTGGGTTCACTTGTTTGCAACTTTGCAAGCATGGTTTANTTTCATAAACTTCCAGAATTTGATTCTGAAAGTTAATTTCATAGACTTTCAGAAAGAAG
SNP4150	76900592	A/G	CATGAATTCAGTGTCTTTTTTACTAGTCACACTTGCCAGACTTCCCAATTTGAAACTGAGACCACAGAGCTCCACACCCAGTTCGAAGTTAATATTAGTC	AACTAATGTCAACACTGTATTAGGTTCAGTAAACTTCATTTACAGCCCTAAAAGAGCCCCTATTGTGTTATTTAGTTTACCTATGTTTCATATTCCTTGT
SNP4153	76900754	A/G	TTAAGGCTTCACTTGCAACAACTTGTTTCACAGANAACCACAGCTTCTCCCATTAAATGCCATGAGAATCACTCTCCATCCACTCAGAAATTTGATCAGC	TCTAATCATGATGTGTATTCAAAAGGCTGAGGTGGCTGGGGCTCCTCATCTACTGCCATGGCTGATGCTGCAGCCTGCTGTCCAGTTGCTGATCCACTCG
SNP4155	76900519	A/G	ATGAAGTCATGGGCTTGTAGCCTCCCAAGTTGTGGTGATTCTTATTCACGCATAGAAACAGGNATTTTGTTGAAGGGATGATTTGACTTTGTGGTTGTGG	GGGTGGGAGTCGTGGGACGGTTGGGCAAGTTTGGTTACTTCAAATGATTTTTTGGCTGGAAATGGTTGATTCATAATANGGACAAAGTTCCACGGAGGAC
SNP4158	76900555	C/T	GCAATTACCTTTGTATTAAATCACTAGTGTTATGCCGATTCTAATGAACAGATTCAGTGAAGCCAGTCAATCAAAGTTTCAGCTGTCAGGAATCAATTAA	GGCTATTCATTTTTACCTCATTGTTTGCATAAAATATGCATATGCTTTGGATTGTTTCATCCAGAATCTTTCAGGAAGCCTACACCTCATAATCACATAA
SNP4159	76900264	C/T	ACAAAAGCCACAATCACAAATTATTAGACCATGGAGCGTAAAGGGCATTAGANGTTGTGGTTCNTTAGATTTCACGATTGAGAGTTGGAAATGGTGGATT	CTTCATATTGTGTGGCATGGGTAGGGAAGAATGATTAGGAAATTAACTAAGGTTTNTTTTTCAATAGACCCCCAATGTAGTGAACTTTCTAAAGATCATA
SNP4162	76900430	A/T	ATTATTATTTCAATGCCTTTTATCGTTTTCCACGTCTTGGCTGTCTCTGAATTTGATTTTCTTCTCTTTTAATTTTTGTGCCTCTCCCTATCTCTGTGTC	CTAAAGCATGGGAATATGTGATGNGGTGGATCCCAATAGTGGGGATGGTGGGTGCGGATTTTTCATGGGGGAGGTGGAAAGGATTTGGGTTCTCTCAATC
SNP4163	76900632	C/G	TGTGAGGTAAGTCATATAAACGTGTTGCTCCCTTCGTTCACTTAAAACAATTACTATACACATTAGTTTTTAAAGTATGACCATGCTTAATCTGTTAGCT	TGAGCCCATGGAGCCATGATGTTCCCTTTTTTTTTTTTCCAGGCATTCCCCCAAGGAGCAGGACCCNATGGGACAAGGTTTCAGCCCCAACATGCAGTTA
SNP4165	76900399	A/G	CAAAGACATTTNGGGACATAAATTTAATAATCATTCTGNAATATAGTAACTCTAATTTNAGTATCTTAATCATAAAGAAAATCTTTGAACGGATGGTCAA	ATGTTGCAAACAATATAACAATCTGAAACTCAACTAGTTCCAGCTAAAATTTTCGTAAGGAGATAGTGACATGTTTAAAGGGTCAGAACATACAACAGAA
SNP4167	76900459	A/G	CTCCTGTTGCAAATGGTGAGTCTGAGGATTCTGAAGATGATAAACCATTGAGTGCCAAACTTTCTGCACGATTACCAAAGGGCAATTCCCATGTTTTAAA	GGACTTAGTTCCCCGGTATTACAGTCACAAAAGACTAAGGTTGATGTCAAGAAGTCTGATGGTGATTCGGAAGATGAAGTTCCTTTGTCATCAAAATTCC
SNP4172	76900301	A/T	CCTCAGCTTGAGATCTTTTTGCCATCTTAGATATTTGGAAAATATGGTGGTCTGGTATTCGCATGTGAGAAATAGGTACTTCCTAAAAATTACGTAAAAA	TAATAAATAAACAATGCATTATTGGAGCATGATAACATTGTGGACCCAAATTCCNNNNNNNNNNNNNNNNNNNNNNNNNNNNNNNNNNNNNNNNNNNNNN
SNP5001	76900464	A/G	TNTCCCATGAAGCTTAAATANGAAATTCAAGCCATTTTTCTTCAATTTCAAAAGTTAAATGAAAGACAATGTGACTACAAAATAAAAGGAAGTTCATTA	GGAGAGGAGTATAAAACCCTTACGTCACCTCTCAAACAACCCANTATCATCTTTAGACACCNTTATCCCTATACTCATCAACAAAATGGTAAAGTTGAAA
SNP5007	76900524	A/G	AANGATGCCTTAGATAAAATCAAAGAAGAGAGAATGCCCTAGATAGATNTAATGAAATGGGGTATGCCNTAGACNTTTAAAGAAATGGGGTATGTCTCA	ATAAACTCAATGAAACGAGGATGCTTCAAATAAACTCAATGAAAAGGGTATGCCCTAGTAAACCTAATAAAANGGNGTNTGCCTTAGACAAACCTAAANA
SNP5014	76900707	C/G	TTGCAGCAAGTGGTTAGCTTACCCTTTGAAATGGGATGGAAGCAGGCAAGTAGGTGAGTGTCCNTTTCCTCTCACTACTCTGCCTCCAAATCTCTGATG	GGATCTCCATTCCAAATTCTGTCAAGATGGTTTCTTTTATTTTATTTT
SNP5018	76900413	A/T	CNATTCATGGAGTGAACTAGAATATGCGATAAGCCAAAGCAGTATTTCTATGGTGTAATTATCTTCACTTCTCATT	TTCACTATGTGATTCATCATTTATATGTCAATTTCAATAA
SNP5019	76900731	C/T	GGCATTCTTGGGNTGGTGTTCTCCATTAGGACAAATTCCTGATTTCAAGCATGGACAAAAAGGGCCAACTGAAATCAATAGCATTGCTAGAGAGGTGGT	CCCATGAAAATAGGATTCAAAATTTTCTATATCTTTAATAAAAATTTGATTTAATCTTCTTTAAAATTTGGTTGATCCTTGAGTAGTTGAAACCATTTTT
SNP5020	76900628	C/T	TTTAATTTTATTGATTGAAAATATTTTTAGATGAGGCTAGTAATATGATTCCATGGCTGGTTTGATCATGTTTGTGATATAGTATTTGCTATTTCACTC	TAGCATCATCATATATACCATGCTCATTCAATTGTTTCTAGANAACTCCTAATCATCCCTCCATGGCAACACTTTGATCATTTCACATCTCAATTAGAGT
SNP5022	76900544	A/G	ACTATTATTCATTCTCATCTATTGAACTAGTCAAAGCTAAAAGAGGAGCAT	TCTTAGATGTGTTGATAATTTTATGGTGAGAATCATACTTATAGCAACCTGGCCGAATTGGGAGAATCTA
SNP5025	76900254	A/C	ATGAAAACCGGAGCCAGGTAAGCCAAATAGTTGCATCGGTTTCAACTGGAGAGAGTCTTTTTTTTTTTTTTTCGGTATCCCACCTAACGGAAGAAGACT	TAACATTCAAAAGAATCAAAACCCTATTTCGTCCTTTTGCTCCCCATCTTTTCCCNGCAACCAAACACAACGTCCAANAATCAAGAAACGGTAAATAATA
SNP5027	76900552	A/T	TTTTTTTTTACAAAATTCTTCATGCATGTATTCAACAACAAATTTTCC	TGTTGAATTTCATCAGAGTGTCAAGGAGACCANGCATACATGTATTGGACCTGTTCGCATATGTGGTCTCGAGTTTTGACCATGCTTCAACAATAGTGTT
SNP5028	76900393	A/G	AAAATTGAGCAATTTTAGGTAGATGGCTTTGAACATAGGTTGTTCTATGCTTGAGTGGAATTGTTTTTCTTTGTAAAACTGAGCAATCCTGGGTGAATG	CTTTGAACATTTCTTGGAAGAGTGAAACTAACTATGGCTTCTATCATTAAAACTAGGTATGGCTAGGAAGGGATTATTAGATTTGATAATTATNTNACTC
SNP5034	76900578	A/T	GAAAGCATGTTATATGTTTACAGATGTAGGGTTATAAAAGGAATGTTGGGTTAAAATAGTTACAACTCACTATCTTATGAATATATCCCTTTCAATTTT	ATTAATTATAGAACTCTTAAAGAGCTATGGCCTAGTTCCCCTACTAGTTAGTTTACACTGATCTAAATAAAGGTAAATTGGAGCAAAGAACAAGAAAGTG
SNP5036	76900380	C/G	CCTAAAAGTTACTTGAAACTAACTCATGTTGGTTCTTTTCTTGCCCCAAGGTTACATTAAGCTAAAGTTACAATGTCCTTTTGTGATGATATTTAAACG	ACAGGGAGGGGGTTGTTGAAAGTTATGATCTACATGGTCGTTATTTAATTTGAAACCACAAATCTCACATAAGAATCAAGCTATGCATAAAAATAGTCAA
SNP5038	76900472	C/T	GCTAGGGAAACTTATTTTCATTTCGACCTCATTTCCTCTGATGCTCAATGTTAATCTTCCGCTGGAGTTTTAACAGCTCTAAAAGTACTTTCAATTAGC	CTATTTTCACTTTGAATAAATAGTGAAAATATAAATTTTCCCTGTCATGTACTTGGGCTATATATCCCCAAAATAATAGACCATCTGAATGTGTTTCTAG
SNP5039	-	A/G	CTATTTTGGAAAAAAAAATAAAAAAATAAAAAGGAGGTATTTGAAAAAAAAANANTAAAGGAGATTGAAAAGGCTTGAGAAGAAGGAAGGAAAAAAGAA	GAAAAAGAAAGGGTTTTGATTTTTGGTAGGGAGAGGGAACGAGAGGAAAG
SNP5041	76900633	A/T	NNNNNNNNNNNNNNNNNNNNNNNNNNNNNNNNNNNNNNNNNNNNTGTTTTTTAGGAAAAACCTTAGTCTTATTTAGAGTCATTTTAGGTAAGGTAAATT	ACCAAAATGTGCATTTGAAAATATTAATTGTTGTAAAATAGGGAAAAAATCACCTAGCCAAGTAAAGTTCAAATTGTTGTAGATATTTGAATAGTGATGG
SNP5043	76900615	C/T	GTGCAAAAATATCTTGTATAACAATGAAAATAAGTTTA	GAAATCCCCCTCTTCTTTTTTGGAGAGACACATAATTCACAACTCAAGAAAGCAAAGAACATCTTAGCATTATATTATTAAAAAACTTAAAAAAAGAAAA
SNP5044	76900368	C/T	TTGTAGGGGGAGAGTCTTTTTGTGATGGGGGGCTTACAGGTGGAAAGGGCCTTGAGCTTGTTAGGNTGGGTGATTGGGNCAAAAGGGTGCTAGGTTTTT	AGTTCAAGAGGGCTCTTTAAAGTCTTCAAAGAGTGGGCCAGCCCAGTTCCTATTAGATGAAGAGGGCTGCGGGTCAAACTCAATATGGGAGTTGGGCCAG
SNP5045	76900543	G/T	CATCTGTAATTCATTTCCGCGAGCATTGCGGTCCCTTCAACATCTTTATAAGTATCGGAGCCGAGAAGCACTTTGGTCCATATTAGGCCTTGAAGTCTG	GAAAAAGGCTTTTTGGCAACCCTTTTCTCTCCCTTAGGCCTATCCCCTCACGCAAATACTATAATACTCCCAAACCAAAACAGAAAATGTCTTCTCTGCT
SNP5048	76900741	A/G	TAGCTAATCTCAACTTCCACACAAGGGGAACCATGTCCTTCAGTAATATCACAAATCCATTTATCATACCTTCTAGTAAAGAGCTCAGCCAAGTTGGTC	ATCCAATACAAATAAAAAGCTGGTAACTGAGCCCCATGATCTTTGAATAAGCCTCTGAATCCACTTGACCCAGACTCTCCAAGGACCATCCCCTAAAGCC
SNP5049	76900432	A/C	TCATTTTTGTAATATTTTTTAGAAACACTTTAGCCTAAAAGGTGTGTTTGAAGNAGAATTACATCATTGTTATTTTTTTGTGACACATTGAAAAATGGG	TATGCTTCATGGGATCCTACAAAAAAGAAAAAGAAAAAAGGGAGAACTANNNNNNNNNNNNNNNNNNNNNNNNNNNNNNNNNNNNNNNNNNNNNNNNNNN
SNP5050	76900517	G/T	GTTTTGTTCAGAGAATTGAAACAAGGCGTCAGCATCGGAGTAGTCCTCCTTACCAGGGGAGGGTTCGTTGGTGTACCATTTCAGTGCATCTTCAAATGC	GTGGCGGTGAACCTCGAGGTGAACCAATTTTGGTGGGCAGGGTTATCAAGAATGTACTTGTTCATAGCATTACCAAATGGGAAACTCAATTTCTGTTGAC
SNP5051	76900514	A/G	ATAATCGATATAGTCAGTTTTTGTTGAATTGTTTAAATCTTTCACCTAAAACCCCAACCCCCATTTATTATTTTATTTTATTTTTGTTTGGTTGCAAGT	AAAGTCGATGTGGGATTGGAGCAAATCCCAGTACATNGAGACTCNGAGTTTGTACTGGCTAAAAAGAAGGAAAAGCACATACACACTTTCTCTGCATGTT
SNP5053	76900354	A/T	ATGGTGCAGGCCATGAGTAAAATGAGTATTTTTTTTGGGTCTTGAGGGAAAGAGATGACGGTTGAAGTGAAATCTGTGGATAAGGGAATGCATGGCCAC	AGGTTTGGGTATATCTTTTTCGNTTTGGTCTCTCTGTGCCCCACAGTTGATACTGAAATGATTTCTTGTGTCAGAGACAGTGAGTTGGTTTTNTATTTTT
SNP5054	76900352	C/T	TTACAACCCACTACTATCACTCCTAGTGACCACCATGATAGGTTTTGATTGCTTCAAGGAGGGCTATTTTGGTTCACAAGCCCTGGTGTCCTACATACA	ATCTTGGCTCCAATTTTTTCGGTGGAAAAGTTGTATGCTTTTGTCCTTAATCACTCGCTTTCAGATAGTTTTGAATTTTGAAAAAGTCAAACTACTTTTC
SNP5057	76900681	C/T	ATGCTTGGTTGTTAATGGATATACTCAAATTCCTAGGTTCACCTTCAATGAAACTTTTAGCCCTATGATCAAGGTAGAAACCACTTAAATTATGTTTTA	CTTATTGTGCACTTCCAATGGCCTCTCAAACAACTCAACATCAAGAATGTCTTCTTCTACANTGTTTTTCATGGAACAACCTTCCTGGTTTTGTGAATAA
SNP5058	76900450	A/C	GATGTCTAGATTACATGAAAAATATTTAGGATATTAAAAAAATATATTCATCAATTCAAAAATTTAATTAAACATTCAACATCTACAGATTAGAGTTAG	ACAATACACAAAAAGATGGGTTTATTTCTCATACATAGAAAGTTATTTTTGAGTGAAATAAAAGCCTAAAATTCNNNNNNNNNNNNNNNNNNNNNNNNNN
SNP5059	76900441	A/G	TTTTTTTTGAGAATGTTTTACAAATTTCTTAAGAAAATTAT	TAAACACCAAATTTTTGTGTTTTCACTTTTTGCCTTTTTGTAATTTAGTTTTTCCCAAAAATGAAAATGGG
SNP5060	76900201	A/T	AAAATTCTTTCTCATCTACATTATATTACACTAATCCTCAATCTGGTTTCCAAGAAAACTCAGCAAAATAAAAGAAATCTAGGTTTAGACAGGATTATT	GTAACTCTTAGCATTAAGCATTTTCTCTGCAAACCAAACAGGCCATATGAGCAAAAAGACCCCTCTGTTAGGTAACAGAGAATCATTGCCAAAATGTTCC
SNP5061	76900525	A/G	TTCTTTTCTATTTTATTGAAATTATAAACTAAAGATAATTTCTATTCAAATAATACAACAATATAAAATATTATATTTATTGTTCATAACACTTCACAA	AGTAGTTTTTGCATGATTAGTCACTTATCATCCTAATTCATCTTATGTTGATAATATTGTAAAATAAGAAATACAGTGATTGATACTTTCATCAGCTCGT
SNP5064	76900465	C/T	TTTTNCTCTTATACTTTCTTTACATTTCAAAGCACAAAGAAATTCCCAAAGAATTTGAATAAAAAACCTTTGNTATCGGTAAAACAATCACTAAAACTA	CACTTACAAACCTATAAAGTGAACCAGAACATAATNACAATNTAAAATTATTAAAAANGATTTCCAATAAAAATTCTGAAAATTGAAATATGACTTTTTT
SNP5068	76900571	A/G	GGGGGCAAAATCGTTCGGATGAACATCAAAGTTTGAATAAGAATTTTCTTCTATAAAGTAGTACCTCTCAAAGGCACCAATTCTTTGCAGCCATGTAGC	GAAGAAGAGTTATACATGTATCTTATCGTATCAAACTCTATGGTATGTGCTACACTATTCCGAAAGGATCATTGGCATATGTAAAGGTTTGTTTACCATG
SNP6000	76900496	A/G	NNNNNNNNNNNNNNNNNNNNNNNNNNNNNNNNNNNNNNNNNNNNNNNNNNNNAATTNTTTTGAATATTCTTTGCCTATGCATATGACACCTATATAGTTA	TTTTATTTATATGTTTTGCACTGGTGTATATATTTATTCTATAGCTCCTTATAATTCATAATAAAATATAGAGAAATTTTTTTATTCCTAGCATCTTCTT
SNP6003	76900381	C/T	NNNNNNNNNNNNNNNNNNNNNNTCAATATAAAAATCATNGTTTTCATTNTCTCTTCATTTCTCTCTTTATATTCCACTGTCTTATTTATTGCTTGAATTA	CACTTACATTCAAGTCAAACATAAGTGAAAAAAGGAGTGACCTCAAGCCAAANATGGGAGAGGAATGATAACTAACAACTAAGGTTAAACATATGNGAAA
SNP6006	76900637	C/T	NNNNNNNNNNNNNNNNNTATCCAAATGGCTTATTAGAAAGGTTTCCTATTGTTAAGCTGCCAATTAGACCTAAAACCTTAAGTAATGGGATAATGGACCA	AATGAATACCTGGCTACTAAACCTCCTTACATGGATAAATGGTCNGAGAGACTCAGAACTCAAGACCTAGTTAAGCTGGTTTTGGATTATGTCAACAAAA
SNP6007	76900536	C/T	TTCCTTTTTATTATCATTCCTAATACCCTTATTTTGTAGCACTTTCCCTATGATGGTCAAAATAATCATATAAGCTTGCATGACCAAATACAACTAGCTT	AAAATGAAGAAAACACAATGGATATTAATAAACAAAACTTAAAATAATACTAACAATTTTAATAAAAAAATTTAGAAAAACAACTATCTAGGAGACAAAA
SNP6008	76900265	C/T	NNNNNNNNNNNNNNNNNNNNNNNNATGAAATATCAACTACATGTTTACAAAAAAATATAATTTTATTTGAAAATTAGTAATAAAGCACAAAATTCAATCA	GAAAAAAACATCAAAATAATGATTGCGGGAGAAAAATGAAAATAAAATAAAAAAAGAAACAAATCAATTAGCTTAAATCTTATATAAATTTTATAAATAA
SNP6009	76900428	A/C	TGTTTTAACTTTAAGTTTNTACAAAATTAGTCAAGTTATTGAGATTTTAGCATCCCATCTTCATTGCCACATAGTGTAGCCGCTTAGCTATGAGGTTCGT	TTTGGGTGCAAGAAGTGTTCCTTGANCATGCCTTGCTTTAGGGCATGAAATAACAGGATCCAAGTCTGATGTACTAGTCTCAAAGATTTTCCATCGAACC
SNP6011	76900701	C/T	CCATAGCGAAGAGGTAAAATATTGATTTGGTGGTTCGAGAAGAGGAAGTTGGAATATTCCCTTCACAGTGATCAATCAAATCCTGTATGTTGTCT	ATTTATGTAGGTTTCATATTGGTATCTAAAGCATATAAATTTTGTGGGTTATTCTTCCTGTTTCTTTTTTATCTCACACATTTTTCCAATAAATAAACAA
SNP6012	76900358	A/C	CATATGATGAANTTACGGATTACANTTGTTCATAATTTTCTGAGCTCATTGAAAGATTTAAGCCCTTTTTTTCACTGGTTTGCAGCCAGAAGATAAAGTT	TCGCTCTTCCTTTTACTTGTTGGAGTTGCCATTGCCTCAGTGACTGATCTGCAGCTCAATTTTGTTGGAACCATTCTCTCTCTACTAGCCATAGCAACAA
SNP6017	76900211	C/T	AAAAGGTAATATTAGGTAGAAGAACACTAGATAGACAAGCTCCATAAAGTTATCTTGGTTTTAGATTATTCTTTAATGTCTTCACCGACTTTGAAATGAT	TGGGAACATTCAGATCAAAGGTATGTTCTCCACTTCTCTAGATATCTAGATTATTTTATGGTTTTTGATACCATATATTTGACCGTGATAAATTTAAATA
SNP6018	76900728	A/G	AAGTATCAAAAACAAGCTTCTAATGTTCAAATGAAATATCCATTGAAATAATTGCATTAGTATCAACCTTTATTGGTGAAGAACCATCTAATGGCTGCAT	TCAGTTCCTTCGCCAATTTTAGCAGAGAAAAGGCAGCCAATTTGGTTGTGTAAAGAATGCTGATCTTGACCACCAATGGATGCCAAGGGAAGATTTGGAC
SNP6024	76900396	A/T	CGATTGTATTTTTGGACCAACCGTATTTTTGAAATATTTTTTAATGTACGTATACAATTGTCAAAATTCTTTATCGCCCATTGACTGGTTCATATTGAGA	TAGAAAAAGATAATATAAGTTTCATGAGAGGGGTAAAGGAAATCTGAATCCAGCAGAGAGAAGGAAAAGAGTACTCGATTTCCAAGAACTCTATGGCAAG
SNP6025	76900646	A/G	TGAATGTTGTCATTTGCAATCTGTTCATATTTAGTAACTGATTCATTCCTTTGCAATATCAATTCTGGGGTTGTCATTTTTAAAATTTTCTGGTGCAAAA	CTAAGGTTAATCGGATTATTGATGCAACATAACAAATATTGATGAATTTATGCTAAAAGAAAACTATAATGGTTTATATTCTGGGCATTTCCTACCAGAA
SNP6026	76900347	A/C	TGAAGCAATTGAACTGGTAGTCTTTTCAATGACTGGACAAGAATGGATGTCTTTTGTTTCTTGATCTTTACCATAGTTAACAGATTTTAAATATTTGGTA	GGTAGTAACGCATTAGCTTCTCCATGAACATTAATGAAGATTGTACTCTGCCTTTTCCTAATTTCTTTTTTCCTTATTAATCAGGTATAAGAAGGACCTA
SNP6027	76900403	C/T	TGAATAGTTGAAGCGCTTCATGCCCAAAACCATTCTGGGCATAACTATATATCATTGAATTCACAGATACCACATCAACTTCAAGCAAACCATTAAAAAC	GACCTTGCTATTTCTGTACTTCCACATTTCCCATAGAAATCAATAAGTGCAGCACCCACATATTTATCAATATCCAGTCCAAATTTCATGACTATGGCAT
SNP6028	76900560	G/T	ATTGTACACATCAGCAAATTTTTGAAGGAGGCATGCCTACAATGACAAGTTGTGTCCAATTACTAATTGCCATGTGTCTATAGACACTTAATCATTGATT	ACAAGTATCCTAAAATAGCCAAATGAGGATTTATCATACCATGCACAAAAGAAGTCATATACCAATTAATGGCTTCAACCAAAATAATTTCATGTGTCAA
SNP6030	76900238	A/T	AAGATAAAAGTTTTTGNTTGCTTCTTTACAANTATAATTTGTTTGAGTNTGACAATGTTTGTAAAGGTANGGATGAAAGCACATTTTTTGTCACCTAGGT	TTGCTATGCCTTGTCTTTCCTTGGGAGACNATTATCTTGGCANGACTAGATGTCTTGTAACGGATTTTGTGTGTTTTTTAATTTGAAGGTTCATTGAGGG
SNP6031	76900714	C/T	CCTTCTATTATTCAAGTTACTTTTTTCGAGTCATCCATACATGGCCCTACAACTCCTCCTTCAAACCTCAACTGCCACCCCATGATAACTAGGTCTAAAG	TGGTGTTATACAGAAAAATACATTTCTTGCTAGTACCATTACCAAACCTACTACTGTCAAGTAAGCTCTCACAGATCCAAACTAGCTGCATGCTATGGAA
SNP6032	76900460	C/T	AAGGGAATCTATATGTTTGTTTAAGAAGAAAATTTAAGGGGAAAAATGGTAAACTGTCTTGGCAAAAGAGATCTGTTCAAATCTTTGCCAAATAATTAAT	TAGCACCAAAAAATACCAATTTCTCGAGTTTTTCCTTGCAAACTAGACTTCAAGTAGCAAGGGGCTATCCGGTGCATGATCCTGAAACAGCACAGCAAGT
SNP6034	76900311	C/G	TAATCAGGACTCCATGGGTACTAAAATCTCAAGCAATTTCATTGAAATTATTGAATATGATACATCAAGATGTGGCACAACTGCCAGATCATCAGGTAGT	TATTATGTTGAATATTGCTGTCAGTTCTAATGATAATTTTTGTTACAGCTGAGACAACTCAACTTGATAAAGATCCTGAGATTTTTCGAAACCAGCATGA
SNP6035	76900501	C/T	TGAGGCCTAGCTAGGTTCACTAGTCTGAATGCATTCATGCAGTGTCCCTATTTGGCTCTCTTGTGAACTATTTTAGACATGCAAATCTATCTTACATGTC	TGCTACTCTCTTTTGCAAGTGTAAGATTTGATCCAAGCATGAGTGAGATTCCCTAATAANNNNNNNNNNNNNNNNNNNNNNNNNNNNNNNNNNNNNNNNN
SNP6036	76900269	C/G	AATCAACACCAATTATCAATAATAAGAGAGTAAATCATTCTAAGTACCAAAATGAAGCCAAATGTTATACTGGAGTCCTCATTCCTCTCTACCCTTAAAG	AATTTCCAAACCATCTTTTACTACTAATATTAAAAACCAACAATTGTATATATAGATATTTATGCATTCCTAACCCATGCAAAATCCTTTCACAATCACT
SNP6037	76900471	A/T	ANTTTTTTTAAAAGACTATTTATGATATTTAAG	ATAGGATTTTTGATGAATGTACTGTTATCGGAAAATTAATTTTTAANNNNNNNNNNNNNNNNNNNNNNNNNNNNNNNNNNNNNNNNNNNNNNNNNNNNNN
SNP6038	76900499	A/G	TTGTTTTTTGATGAGTAGATACTTAATTTTTACTAAGTAGACAACCATATTTTATCACTTTTAAAAATAAGAAAAGAAACTAAAATTTCAAAATTTCTTT	GCCAATTTGATTCAATATACTTCCTTCATTTTAACTGTGTTTTCTTTTTTGGGTCTCAATTTCATTCTAGATTCTTTTTTACCAGAGCTATTCCCATTAT
SNP6039	76900348	A/G	ACATTTCCCATTGTAGATTGATTCTAATACTATCTGCGTAGATATTCTCCGCTTTAGCCCTATTGGTTTTCATAATTTTAAAACACTTTGATATATTACC	GAGGCTCCCTTTAAGTATTAGTAACTTTATCAAGTAGAAAGGCAGAACAGCAATCTGGTAATCAACTGCAAATAATTGGGATAAGGTATAGCAGAGGAGT
SNP6041	76900577	A/G	TTTTAGTCATCTAGAAAGAGGTCAAGGCATGATAAGAGATGTGTGATTGAGAAAGGAAGANGGTAATCTAATCAAATGANGAAGAAGGGACTAAAAAGGG	CCTTTGTTGTGGAGAGTTGCAGGATGTTAAATGAAGGTTTGGGTCTCTATAACCAATTGGATGGGGCATTCACAATTATTTGATTGTTCTGTACTTATTT
SNP6042	76900282	C/T	TTTTAATTTTTTGAATTATACGGTTTTCTACTGTATTTGCTTGATGGGTTTGTGTTATTTTGCTTGTATATTTTCGAAAATTTTCTTGCATATATTGCTC	TTCTATGTATGTTTATGTGTTCCTATTCCTTTCTTCATTGTTCGGTTTTCAATGGTAATTGTTAACTTGCTTGTATTTGTGGAATTGAGAGAATTATGTA
SNP6043	76900635	A/G	TCATGCCCAAGAAATTTCTAGGAGTGAAGAGTACCGGTCCGGTCTCTAGGTCTATAACATACCACGGGACCGACTGTCCACCCTCAGAAATTTCGGAATT	TTTAGGCCTATGGAGCCTGGTGTCTCACGATGTNATAATTCCATCGGCGCCATCTCTATAAATAGAGGATTTTTTTGCTTAAAGTTTTCGATGTTGATTG
SNP6044	76900279	A/G	GTATATATTACTTAGTTTTANTAGGTGGCATTTAGTTTTGTAAGTGTATCTTGACTGTCTAGAAAATGGCAGAAAAGGTTTGTTTCCCTAACAAGGAAAT	TAACTCACCACCTGCCCACCACCCAGTCCCTAATCTCNNNNNNNNNNNNNNNNNNNNNNNNNNNNNNNNNNNNNNNNNNNNNNNNNNNNNNNNNNNNNNN
SNP6045	76900677	A/T	ACACTTGCAGTTTTCATTACCNGACAAACCGGGCAAACGTCAATAAATCCTTCACAATCCATGCACAGACACAAGTGTCTACAAGGCAGTAATAACACAC	CACTTCTCTAACCTTGCAAGCTCTGCAATTCACCTGCTTCTTCATGGATGTAGGATTTCCAGAACAGCCCACAACGCCCAATTGGATATGGTCTGTGTAA
SNP6048	76900424	C/T	AAGCAACCATGATTTCATAGAAGGAATATACATAACAACAGTTCAAACAATTAAAGAACAAGCAGCAAGGGAAGATGGGATTTGGTTCATAGAAGGAATA	GGATCAAAATGACTCTGAGTTTTAAGGGTTTGTGTGCTAGAAGTACATCAAAATAGTTGAGAAAATTCATGGATGGAATAAGGATCAAACTGGTTATGAT
SNP6050	76900425	C/T	CTTCTACATTAAAGCCAACTTAAAGATTGGGATCAACCTTGAACAATAATGATGGTAAGAAGT	AGTTTCAATTAATTTTCTGTTTTATTACAGCAACANCACCAAGATACTCAATTGGTGATAATCATATGTTCAACCATGGAACTCAAATCATCCCATTGTT
SNP6051	76900695	A/C	TTTAGTAGAGGCATATAGGTCTTTTGA	GGACTGAGCACTACTTCTTGTTCGATGGATATTTTGAAAGAAAGCAAAGTTTAAAGAATTCATTAAATGAAAATGTTGAGTGTTCAAATTAATTATCACT
SNP6052	76900474	A/G	TTTAAAAGAATGTCAAATGCACACATATCATATATATTGTTTATCATATGTCTAGTAAAATACACTTAAAATCATTCCACGTTTAAAAAATGTATTGTAC	ATATCATCTACATTAAGTTTTCACAATTTTAGCAATATATCATCTTAAAAATTCAATATNACTGCCAAGCTTCATTTCCTAATGGCCCATTTAAGAAACA
SNP6054	76900243	C/T	NNNNNNNNNATAAATTACATCAGTAATAGGCCATCCCATCTTCGTTGTCACCCAAACCCCATTATTCCGAAGCACTTATTTGCACTACCATGAGAAATTA	AAGATTTCTAGTCTTGCTATCTCTTGACACTNGTTAGTATGCTCTGCATGTTTGTANNNNNTTCATGAGTGTGTTGTGAGCTACGGGGGTGAAAAGAAGC
SNP6055	76900584	A/C	CTTGTCTTGCAAATGGGAAAGTATGTGAATTGTGTGACTAAGAATCTGACACATCTCTTGGCCACTTGATGTTATTATCATAGAGATAAGGCAGGAGAGA	ACAAAAGCTAGTCCACAAATTGTAAAGAAGACTGTAGAAGCATTTTCNGGATATAAACATAAACATGTATAACTACAAGGTAAAAAACAAGTTGTAGNAT
SNP6056	76900620	C/G	ACCAAAAGTGTTATACAGCAGTAGCAAATTTTATGTTCTCAACCTAAAAGATCTTATATTTATAATTTTGACTGAAAAGAAGAATAGAAAGGAGGCAAGT	CATGAGAGCCTTCCCAAAAACCAGTGACAATTACAAAAACAGATTTCCCAAGAAGTAGCATGTTNNNNNNNNNNNNNNNNNNNNNNNNNNNNNNNNNNNN
SNP6057	76900458	G/T	GCATATCGTAATCAACCTTGATGAGGGGAAGCTCCTCTGCTGATCCTACTGCACTAGCCACCGTAGAATTCGAAGCAACCCCAAGTCCATTATTGAAGTA	CCTCCATTGTAACTCCCACTAGAACTCCCATTATTCTCCATGACAGATGAAGAAGAGCCCATACTCATCAGCCCATGAAGAAGAGCCGGGTTGTTGTGGA
SNP6060	76900232	A/C	TGCTCTCACCATCATGTGGGGGTGGGGGGGCTCAAAACATAAACCCTAGCTAAAAGCCCTTGGACCACACCCATCCTCAAAGCCTCTAGCTCAAGCCAAG	GCCATGCGACGTGGCCTCCAACCCACTTTGACACGTGGCCAATCCTCANTCGCAAGCATCCATGCATTTCCCTTAAGTGGAAAGGAATTCTCCTCAACAT
SNP6062	76900384	C/T	GTTTGAGCCTGCTACAAGCAATGATGTTACTCCACTGAGAATAAGTTGGCTTCGCATGGGAATTATCATCGCCAAATAGTGGCAGCATCGTTATGGCTGG	TATCTCGTCTCCGCTTTCAGAGGTTCAGAAGGATATNGCGAATCAAAATGCCCTTCTAGCATGCTATTCTTGCTGCAATGAATCTATCATCGTTGATAAT
SNP6063	76900623	A/G	AGTTGTATTGAGGTATCTTTGACTTTGAAGTGCTATAATTTCTTAAGGTATGGTTGAATCATATCAGCTTGGAACGAACTAGCTGGCTGCTGTCTCTATG	CCCTCAAGCATCTGAAAAGAAAAAGGAAAAGGGGTGTTGTATACCATGCATATTTTTACCTGTATGCTTACAAGCCCTGCTGGTTCCCAATAAATTTTTT
SNP6064	76900451	C/G	TGAACTGGTTTACATTATGTCTTGAGATCAATGAAGAAAAGTGTAACAAGGATACAGCTAATTCAGAGTTTGGACATGACAACAAAAAACAAGATATATG	TTGTAGGAAACTTATCCACATATGTATAGAAACATAATGGTTTGGTTACTCTGAGTTCACCCTTTTTGTACATGTCATCATAGAGCCATTCATAAACACA
SNP6065	76900684	A/T	CAACCTTGATGTTAGCCAACGTCTTTCTTCTTTAAGCTTGACATTGTTAGGGTTAACAACTCAGGTTGAAGGCTTATCATCTTAAGTGATTTATTTAACT	ATGAGTTATCTAGGGTCAACACTGAGTTGTAGTGGGAAAGAAAGTTCTCAGCTCAATTTCAACATGAAGTNACNCAGTTGAATGAGCATTCAAAGAGTCT
SNP6066	76900515	A/C	CAAGAAGGATTTAATACTGATCTCCTTCAATAAAAATAACTTTGTTAATTGAAAATCCAGTTGTTACACTATCTTGCTTCTAATTTTTGTATTTGTTTTT	AAAATCAATGTCAAAATTTGTATAAATGTAGACTGTCAATATTTCCATTGATATTGTAGGAAAATAATGTTTTTCTTTTCAAGTTTCCTTCATTTGTGAT
SNP6068	76900266	A/T	CAGTTTCATCCTCAGCTCTCTATCATAACACAAATCTATTGAGATGACTAACAAATCTCCTTTTCGGAAAAACAAAATCAATTTAAGGCGGTCTATGGAA	GTTACTTTTTTCTTTGCCTCTTCCTCCTCTCTGTGCTTCTGGAAAGGCGTCTTTTTTCGTGTGATGGAAAAGGAACTCATCTTTTCATCNAATGCTACAA
SNP6070	76900548	C/T	CCCATTGTTGAACCTTTGTTGTTGATCTTGCGAGTTGAAGTTGGTGTTTTGGTTCTGATGTTTTTATTATTGTTGNNCAACCAAGTCTTGTTTGCAGTGG	AAATTCCATAATCACTTTAAACTCTTCATCATTGAGAAAAGAATCATGATCTACAAGCATGTCTTAGAATTCTTCAAAGGAGATGATGTAGTTATAGATG
SNP6072	76900351	A/G	GAANGATGCCTTAGATAAAATCAAAGAAGAGAGAATGCCCTAGATAGATNTAATGAAATGGGGTATGCCNTAGACNTTTAAAGAAATGGGGTATGTCTCA	ATAAACTCAATGAAACGAGGATGCTTCAAATAAACTCAATGAAAAGGGTATGCCCTAGTAAACCTAATAAAANGGNGTNTGCCTTAGACAAACCTAAANA
SNP6074	76900475	C/G	TTCTAAATTTATACAAAGTCCAAGAGTAACCAAACCAGAATCCACACTGAAAATGGCTAAAATGTGGGGTTGAAAAACCAAAGGGTCTGATGTTTAAGGT	AATCATGAATGAACCTCAAAATGCTAATAAGGACTTACATTGATCGAACCGACAGTGTCTACAAATTGTACATGGATACATACAGNAAACTATAATCAAC
SNP6076	76900395	A/C	CTGTCTGCCCTTTTGTCAAAGCTGCTCGTCCTGATGATGCCACTTCAAGGAAACCTAATGAATGCCCACATAAGCACCAGTTGGAGCTTGAAGGCAAGGG	AAAAAGGATTCTGGTGATTCTGCCAGCACGAAAAAGGATTCTGTTGATGCTGCCAGCATTTCACCAAAGTGTCCCTTTGGATATGATTCTCAAACTTTTA
SNP6077	76900483	A/T	GTGCTCTTCCAACTGTGAGTAAAATGTATTGTAGGGTGCAACCTGAAGGAAGTTGGGGAAGACACCATCAAGTATCAATCTTGTATAGCATGGTAAAAAA	TTTAGGAGCAGGAAATCACATAATGACTTTAATGCATCAAAATGAACCCATGAGAGTACCATGAATGCAGTTTTGAGTTCAAAGCTAAAACTAGATGTGT
SNP6078	76900296	A/G	TGGATATGGTTCTCAATTCCTACTTTCCATACATATTGAAGGAATCAGTATCCTTGATACAAGAGAAGAAGACTTTGAAGCTCTTCACCGTCGATTTCGA	AAAATGTTTGGGAAGATGAGCGATGCCTGGTCATCAATCAGCCTTGATCATCCATCAACTTTTGATACGATCGCCATGGACTCGGAACTAAAGAGCAAAA
SNP6079	76900415	C/T	NNCACTTTCCACTTGTTATATAAACGAAATTGGTCATATCCCAATTTTTTCCTAAAGGAATAGAGTATAGTTANGAGGAAAATTTCTATTGTCCAATTGT	GACAAAAATTGACAATGATACTCAAACAGAAAAAAATATNNNNNNNNNNNNNNNNNNNNNNNNNNNNNNNNNNNNNNNNNNNNNNNNNNNNNNNNNNNNN
SNP6080	76900317	C/T	CAGCTCTCCCGCAACTTGATCTCAGCACTTCAGGGCCCCAGAAGGACATGTGCCTATATTGGGTGGTCATCCCAGCAGATGTTGGGGGCCGCATCATCAT	GTGATAGGGGAGAAGGGTTTGTGCCATATGTATTTGGAAGAGGAAAACAAATGCCTTTTGGATTCATGATCCACACCCTTGAAGCTGGATTTTTGGATGG
SNP6081	76900689	C/T	TCTAANATGACAGCTGGCAAATTNAGTGCCTTCACTTTTTCCCACAGTTGAGGAATGGTTATAACCAGTTTGGNGTTGGAATCTTTGACTTGTTTTTGGA	CTCGGCGACGGTGTACAGCGGATTAGCNGTGGTGGCGATGGCGCCGATGGCGATAACGCCGAAGAAACACAGGGGGTATTGGATGGAGTTGGGAGCGAAG
SNP6082	76900402	C/T	CTCGATTACTGTACAGTACAACTCTCTCTTTTTTTGATCTCATCGGACACAGTGCTAATGCTTCAGAGTACTTTGATGCAGCTCCAGATATGTTTCCAGA	GAGAACAGGGAATTTCCTTCAAGCTTGACCACCAGTGCTGCTGCCTGCTTGATATGGAGGTCCTCCTTTGGCATACTCTTTTCCCACTTCAATCTCTGTC
SNP6085	76900564	A/T	NNNNNNNNNNNNNNNNNNNNNCTAAAATAAGNATCAACTTCAATGTTGCTTTCTACATAATATTTAGATNGTTATGGTTCAAGCTTTCAGTCATTCCAAC	ATGAGAGTCGAAGAGGAGGGTCTGTGTTGTCTATGGTATCTCTATACATGAAGTGATGAGTTGTTCATGTGTGCNNTCATGTTAAACTTGAGNGGCATTA
SNP6088	76900444	A/T	NNGTTTTACATATCTCAGAGCAGTGACAGATTTCCCTACAAATTTTTCTCACCTCTTGCATTCTACTTTCTATTGGTTTGTTTGGTTGTTCATTAAACTT	CTATGTAATTAATGCCCTTTATTTGTAACTGAGTTTCAATTAATTTTTGCAGATGATACCTTATTAGATTCTCCCAATTCCACCTTGTTTGATCAACCAA
SNP6092	76900418	A/T	GAAACTGCAGGAAAGTAATCAAAATTTTGGGCCTTAAATTTTTCATTGTTTAGAACCAAGAAAACAACCAACTTTCCTCAAATGAGCTTAATGTAATAGT	GCACTCAGTTTACTTGAGTTTTTTCATTTTTTTAGAATCNGAGATACTCTAANCCAAAATATTTCTGAAAGAAAACTTAAGCAATAGAAAAAACAGAAAT
SNP6093	76900419	A/C	GCACACTCCCTCAACAATATTAAACAAGAAGTCCGGGAAATCATTTAACATCCATTGCATTCTCTCAATCCTATAAACAAACCCAAATTATAACAGTGTA	AAGTTTGATTGTCAATATCAAATCATTCTACCTATGTTTGGCTCATGAGAAAAGTAGAGGGAGATAAAAGAAACTTTGAAATCCTACAATAGCCACACCA
SNP6094	76900751	A/T	TCAATAAAGAAGATAAGATGGTTTTAAAGAAATAACNTATTAGGAGAGTAGAGATACTAGTATGTACNTGTGTGTGTACATTAGATTTGCCCTCCAAGTA	TGAAATTGTTAATATAGCATTTGGGNCAAAATCAGACTAGTGCAATTCCTTGGCCAAATTTTAGTTCAAGAGATTTCCTTAAATTGACTAATGCAACATT
SNP6095	76900277	A/G	GTACGATCTCTCGGCTGAATTAAAAAAAAAAATATATAATAAGGATATGCGCGTGGGGAAGTGAACCAGTTGATTATGGTGAGTGATGTGGGTGTTTTAC	CGTGTGAGCTCACAGAGATAAATGAATCTCTTTGTATGACACGATAAGGCCTTCTCACACACATCGCCTCATCGCTCAATCTTCACCCGCAGTCAAAGTC
SNP6096	76900504	C/T	TTGTTGTAGTGTTGGTAGTGGTTGTGCACTTTGATGTGGTGAGTAGGGGAAATGATTCCCTGTAGTCGCAGTCGTTTGGTGTATCCTGTGGGCGCACCTT	CATTATTTATCAACTTCGAAAATCTCGAGACCCAACTGTTTATCGTTAGCTTTTCCATAATGAGACAAATATGAATATGCCGGGAGCGGAACNACAGATC
SNP6097	76900290	A/G	GCAAAAAGACTAAAACATAAAAAATAAAAATAAATAAATAAAAGATCTCCCTTACTACTTTTACATGGATGTGTTGAACAAATGATTCAGCAAGTTTCAC	AGGTCTAGATTCAAAAGACAAAGAGATGTGTTCAAAAGGTTGATGAGGAGAAAGGTCATAAACAATCTCAATTGTGATTTACCAGTACAATGGTTAACAG
SNP6098	76900608	G/T	CAACAAAGAATATGACTTGGAACCCTATTTATCATATAAGTGGTAATAGGAACTCCATGAGATCAATATTGTTTACATTCATTTGAAACGAAAAAGATCC	GTAATTTAAAAAATATGACTATTTTTCCTTTTGGCAATGCCACTCTTTTATTGGGTAACAATATATAAGTTTGATGTATCATTTTTATTATATTCAAATA
SNP6099	76900205	C/T	NNNNNNNNNNNNNNNNNNNNNNNNNNNNNNNNNNNNNNNNNNNNNNNNNNNNNNAACTCAAAAAACAACAATCTAGGATCTTTGATAGAGAAAGCAAATG	TGATCTTGCTACCTTGCCTACCATTCATATGGAAGAAATGTCCTTACTTTAGAAAAACTTGATNGTACTAACTGCATCGAATGGTCTTTGAATGCTCATA
SNP6105	76900506	C/G	TGAACTAAAGGAGCAGGAAAACATCCTCCAGCAATGTGTTGTGCAACTTGAAAGTNCTGANGCAACTAGGGCTGCGTTGGTCTCTCAGCTTAAAGAAGCA	TTCTGGATCAAGTACAGTTTCACTATTTTTTTATTTNTATTTTTCTGAAGCATGGACNTATATTTTTTAATTTTTTCACNATTGATGACTGCNGACTGAA
SNP6107	76900513	C/G	TGGAAATATGTTATGGACCTTATGCTAAAACAGCTTTTTGATAATTTCATTTGGAAACCTCTGGTGATTTATCTTGAAATACTGTGCCAGAATGTATTCA	GGGGTTGAGAAAATATATGAGAAATTGAAATGATAAGTGGTGTTACAAATACCTACATATCTCAAGTGTTACTGAAACACAGTAGGAATATCTTTTGTCT
SNP6110	76900212	C/T	TGACATGGATGCTAGTTTAGGAATGAGTACATGTGAGGAATTGGATGGAAGTTAAATTATCCTTAAATTATATCTTAGTTCTTTGAATGCAAAAGCACAT	CTTTTTTTAGAAAAAATATATGCTAGTTGATTTTTCTTTGGACTGATTTTGACAAAGACTGTTCATTCCCAATCCTGAATTCTCTACTCTGTTTTTAGCG
SNP6112	76900674	A/G	ATTGGATATGTGAACCCTATGACTCATGGGCTCACTTTCTTGGGAGTTGAAGGGGGGAGGTTTAGTGCAGGTTTGAGGTTGGGGCAGAAAGACGTGGTGC	CGCTTGCCTTTTCCTCTTAACATGAGGCCTTCCCTATGGATCTTCTCTTTCCCCTCCATGCTTCCCCAATTTATCTTTAATGGTGTTAGAGGACCTGCCT
SNP6114	76900594	C/T	AAGCTTTGCAGTTTCTCTTTCTATAACACATCCCTAGAGAGGCGAGATTGATAAGAAAAGTCAAGAGGTATCCTAATACTTTCTTTCTATTTTACATATC	CTATTATCGCTCTTGTCATCTTTCATTTATTTCTTCTGATCACAACAAAGCAATTAAAGCATGGTTTTCTTTTTAGAATACCCACATGATCAAAGTTCGC
SNP6116	76900547	A/G	TAGCACAGGCTGTAAGGTGGACGGCAACCATACATGAGAAAGAACCCGAATCTCATGGAAGGGAAAAAATCCTTGTTGCAACCAAAAACTTTTGGAAGCT	CCTTCTGCATCCCATTGACATAGCCTCCTGTTCTTTGTAATGTAGGTATTTCCCCCATCTCATCTTTTTTTCACCTTTATTTAAAGCCAAGGTTTCATCT
SNP6118	76900529	G/T	TTTTTCAATTTAAATGACGGTACTTTGTTCGTAGCATATCCTAAAATCAGCCATCCATGCTTTGATGGTGGTCCATGCGAGGAAACATTACACCCTCCCA	ACCTGACTATTTGGTTCGCTCAAAGGGGATTTTTGACCTCATATATCCCTTAAATAACATTATCCTGTCAATTTCTAAGGAGATTTTAGCTAGATTTTGT
SNP6119	76900709	A/G	GTACTATCGGTCCTTTCTTGTCTCATCTCGATCCATCCAGCGTGTACTTGACATGTTGCGACTCGAGTCTTACCCTTCTGCTTTCTCTCCGGATGTACAA	CTCTCACTATAAGGGAGTTTGATGCCATTCCGACCTCGTTTTATGGCGCTCATCGNNNNNNNNNNNNNNNNNNNNNNNNNNNNNNNNNNNNNNNNNNNNN
SNP6120	76900455	A/G	TTGATCATCTTAAGTAAAACAATTATCTTTGATCTTAAGTGATACATAACATTTTGACACATAACATTCCAACCATTTAATATTTCTTATGAAAATTGTA	GGGTAAATAATTCAATGATGTGTGGAACAATANCAAGTGGAACATTAATTTGAGATGCCTACTTGCCATCTCATTTGAGTTGGCCAACCCTTACCNNNNN
SNP6121	76900718	G/T	GGGGACAAAAATGAAAAAGAAAATGTATAATACCCTTGAGTAAGAACATTCTAGGAATCCACTCCTCCTTTAAAATAAGGATCCCTAAACAACAACTTAG	AGAATTTTATCAATTTTTTTTCCACCGATTGAGACTCAAACCATTCAAAGCAAACACCATTCGAATAAACCAAAACTGATCTATATAATAGACAGGGCTA
SNP6124	76900267	A/G	TCAACAGGAAGAAGGAAGCTCATTTTTCTCTCAAGCATGAGTGCAGAAAATGGGAGTCTGCCAACCACATAAGCCAAATTCTGCAACAGTTCATTTCATC	TTTCATCAAACTGCAGAGATAACATTATTAGGAACTTGGAGTCATGTGATAACAAATCTGCTCAATTTGAATTTCTTAAAGAAAGGTAAAAAGGGAGATT
SNP6125	76900281	A/T	GAAAGGGCACTATTAAAGAGATTCATTATTTTGTGGTTCCTCATTGTGGACAAGGACAGTGTTTGGGCTGGATTCAATAAATGAGAACCCTCATTTGTGA	GTTTTCCAATATAACTTGAATAAATGGGAGGATTGATATGAGAGTTAGTCTAGTGATAGATCAAGATTTAATGGTGGCTCATAAGAAAAGGACACATCTT
SNP6126	76900575	C/T	GTTTGATGCTATTATGCTGGTGGAAAGTAGGAAGACTAGCAAGTTTTAGGGAGGAATCTGGCCAACTATCCAGAGTTAAGTAGAAGTATTGAGATTAGAT	GATATGTAGATATTGTAGACCAAGCTCTTATGGTGGAGAGAGTGATGCAAGAGTTATGTCGAGATCGAGATTCCCAGAAGAGAGGCTCGTAATAAAAGCC
SNP6128	76900349	G/T	TGCTTGTTGTACTAACGTGTCACACTAATTCACTCTCTCCTCATACCGCTCTGACGTGGCAGTGATTGTGGATAGAACCGGCCCACTCACTCACCCATTG	GCAACATATTTTTATACAACCGTTGAACACGTGTCCAATTACTTTTTAACTGTTCAGATTTGAAACGCATTTTGTTATTTATAGCGCGTGTCGCTATCCG
SNP6129	76900200	C/T	NNNNNNNNNNNNNNNNNNNNNNNNNNNNNNNNNNNNNNNNNNNNNCTACATCTCTAACCATCTCTTGATCCAAAAACTCACCTTTTTGTCTGGTTGGGAA	CTGCATGCATGCACTATGACTAGTTGCATCATCTCCACACTCTTTACGAGTTATAAGATTGATTTAAAAAGAAAGTTGTTACATGGAAAAGGCAGNNNNN
SNP6131	76900541	A/T	TTTTTTTTTATAAAAAAAAGTGTCCTCTAGAGGTGGCCAAAATCAAACCCGTGATTGAATGTGTATGTATGTGTGTATATATGTATATATGGATGACCTT	TAGAGGCAACCAAAACCAAGACCATCACTAAAAGTACTCTATGGAGGTGGCTAAAACCAAAACCACCATTATATGTGACCTATGGAGGTGACTTGGAATG
SNP6132	76900294	A/G	NTAAAAGCTTTTCTCTGCACCAGGAATACTTTGGGCAATCCAAGATATAAATAAGATAGNATGTTGATAATTTTTTATTAGGGTTCTAACAGGAGAGAGA	TTGTACCATAGGTGCATGATGCTTGCAAGGATTTGGATGTCATAGTTGGAGATGAANGATTTTCTAGNATAGTATTGGCTCCAAATTGAGGTATATAAGA
SNP6133	76900292	C/G	GGAGAATGCTGAGTTGCATGGGAAATTCGAAAGGATGAAACCTGGACATCCAGATTAAGACGAAATCAACTTCTGAGAGAAGCTGCCTAGACTACACAAG	CACCCCAAGCCTCTACCACCTAACTATTCCGACTTGATATGAGTAATATGTAGAAAGAAAAGCTGGAGTCTCACATCTTCTCTCTTCTAATTTAGTGTTC
SNP6134	76900597	A/G	TCNTTGAGANGTCAATTTATCATCAATAGAGACAANTTTTNGAAAATTGACAGAAAACGGCGATGA	TTGCTAAAAAATCAATAAAATTTTGTGGCTCAAAAACCATTTCTATTAATGTCAAAATTTGAAATTTCAACTATTAAAATTGAAATTATAATCCTTGGTC
SNP6136	76900667	A/G	GTTGGAATCTCTCTCTCTCTCTTTTTCTTTTTTGTATTTAAACCAGTGTGAGAAGGCCACATGTCAGACCAGGCTTTAGCTATAAGACAGATTGATATCA	TTGTTTTCTCATTTTGTACAAGCTTAAGCTTTTGGGGTTAATGCTAGTTTAGCACACCTATGTAGGCTATGCTTTCAGCATGAGCACCTCATCATAATCT
SNP6137	76900224	A/G	ACACAGGCACCTGCATCTGTGGCCCCTGGCTTGGGAATCACCCCCCTTCTTTCTTTCAACACCTGCATGTGATCCATGTTCATCCTAAATTATTTCCTCA	CTACTATCTTGGTCTATATTCCTTTCACAATTTTGGTTTTTGGGCTCACTCTGTGTACTCCAATGGAGCACAATGCCATAAAGGCTTGTTGGGGATCTCT
SNP6138	76900538	A/T	TTTACAAGTTAAAAGGAAAAGACAGTGACTTCCAAAATAAGTAGACTAATTATAAGAGTAATGCCTCTTTAGTATCATACTTATTTGATGGTGAGTTTTA	GGATCCTATTTTCAATCTACTTGGCTCAAAACCCTTCATAACTTAGGCAACCCTAATATTCTTAATTTTTATCATACACTAGATGCACAACCTAAAAAAT
SNP6139	76900278	C/G	TCACTTACAGTATTTCCAAAAGTAAGGCCAAGAAAGAATTATTTAGCCGCCCCATTGGACTTCTCATCTTTCAATTTTCTCAAGTCTGCCGATACACTAC	GCACTACCTACTACTTCTGAGTTATCAGCACCAAGTTATCCTAACATTAATTACACATTTAACCCTTGTTACATTTTTACTTCATTTCCCAAGAGCTATA
SNP6141	76900630	A/G	AGCATTCTATATGTTATTTGGGGTTTAGCAAAATTTTCCCAGAGTTCTAGTGGATAAATTTAATATCAATTATTCACTGAAATTCAGCCAAATCTTCCTA	TCACTAAGATAAAGACTTTTATCAGAAACAAAGAAAAAAAAACGGGATTCTCCCATAAATTTATGAATCCACAATCATATTTGGCAATGTCAACTATGCT
SNP6142	76900583	C/G	AGGGAAACTCTGTTCATTGGATGCGTGTTGACTCCAATGTAATTTACATGTAAGGAGACTGACATGTCGATATTGTTACATACCGGACCTGGCTTCTGAG	TCCTGCTAACAAAGCCTACACATGNCAAGGCCTGCTATTGGTATTTGGCTGCGATTCACCTGGTGGCTATCCTCCGAATCATTATATAAAGCCCAAATGG
SNP6143	76900284	A/G	GCTCTTTTATCATCATATGCTATTTAGGTAAAAAATCTCCCCAAGTCAAGTAGGGACTTAGACATGTAAGAACTTGCCTATGCCTTATGCATCTGAAGTT	CATTAAATGAGGGCTATTTGTTAACAACCATTTCTGCTAAAAACTTATGCTGTTAGAGATGGACTGATAATATGCATCAAAGCTAACATTCTGCCCCCCC
SNP6148	76900440	C/T	TTCTTGGACACTATGATCTAACATCCTTTCTTGGTCCAGGTTAACTTACTTGATATCGGGGATTCCACGATATCTTCAATGAACACAATGTACTCTATCA	GGAACTGCAGTTGGATTGCTACAACTTATGGCAGGTGAGCCCATGTTGCTTTAAGCTTTGAATCATAATTTAACTTGTTGGATTCAAATGATATCATCAT
SNP6149	76900410	C/T	TGCGAATATCTTGTTTGCGGGGAAATCCCATATCTATTTTCTTCATTCAGGTAATGCATGATACTTGTCTTTGCCTTTTTTTGCTTTAGGTTGGAACTGC	GTTTACTATATGTTCTCTCTGTTTTAATGTAATAAGACGGAATTGTTATTCGATGAGTTACTGCCTTTCACTGTTCTTAATCATGCCATATNATAAAAAA
SNP6155	76900651	C/T	AAATCTAGTGAAGATGGTGTTGATAAATGAATTGATGATTCCATGTATGACGTCAATTATCAAATTTAAGGTTACAGCTAACCAGAACATCCATAAAATC	GCCACCCTAGATATAGATAGAAAATATGTGGAAATTATAAAAATGTGCTTGTGGGACAAAATCTTAGTGTCTTCCAGGGTGAGT
SNP6156	76900398	C/G	GCAATGCTACTATGTAGGTGGCCAACCATAGCCCCAACACCCTCATAACCGCCTTCAACCACCTCTAGATGGATTCATTGAGATGTTGAAACAATGTCAT	AGATCTTGAGAAGAAGAACATGATCTCTACTTAGAAATGAGGAATTTGTTGTAGAGAAAAATGAAGAAGAATAGGATCTCACTTTTTAGAGATACAAATA
SNP6157	76900746	C/T	GTCTTCTTTGTTTTCTCTACTCTGTAATATATTTCTGGGAGCCNCTCTTGGGTTCACTTGCCATTAGTGTTGAGAGGGACTCCCATCACAAGCATGGAAG	CATCCCAAATTTGTTCAACANTTACATTTAATTATAGTGGAATGCTAATTTTCATATTTCTTTGCGTGAGTGTAGCATTAGTTTGTGATTTGATGATATA
SNP6159	76900743	A/C	GGGATGTATGGCTACAAGGACACAGCAAGTTGCTGAGACTTCCCACTCAGTATCCATCAGGAAGCATGTTGTTTCACTCACTTACTTTCAGGCCATACGG	AACTACACAAACAAATTCATGGATAATGGTATTAAATTAAATGATAATTATAAGAGAAACAAAAACTGAAGCATGGGGAAGTCTCTGAATTTCATCAACN
SNP6160	76900329	A/G	CCCTCATAACTAGGACCTCCTGAATGAAAGATATTAAAAGGAGGCCATATGATTTATAAGATAACAAAATATAAGGAAAACAATGTTCTTATGAGTTTAT	TAAAAGTTCAAATGAATGGTATGTGGATAACATTTTTCCAATTAATAGGATAACATTATTCATTCTGCTTTGGAATGAAAGAACATGGTTTTATAATTGT
SNP6162	76900676	C/G	NNNNNNNNNNNNNNNNNNNNNNNNNNNNNNNNNNNNNNNNNNNNNNNNNNNNNNNNNAGCATTTTTCTTTTAAGTATCATTTTAAAATCTTTTTCCATGA	TCTTATTATTGCTAGGCTTTTGACCAACAAACAAACATGTGTCACTTTCCTTGTCATTCTANNNNNNNNNNNNNNNNNNNNNNNNNNNNNNNNNNNNNNN
SNP6163	76900221	C/T	TCCATTCTGGTATATTAATCCCCTCCTGCACTCGTCTAAAGTTGTAAATGCATCTAACTCTATTTTATGATAATATGATTATAGTTGGACAAAATCCCTC	AAACCTGACACAGAAAGTAGCTATAATCTGGAAGAGACAGTAGAGAATTCTGAAAGAGAGAATGCCCGAGACAATTTTAAGCTGATTTTTTTTTTCGTTT
SNP6165	76900328	C/T	TTTTTTTCTTACACCTTTCTAGATGCACTTACCATAGCATTTGTTGAAAACTACAATTGGCTATAGCATAGAAAATGACTAATCATTCATTAGTATGTTC	ATGCAAGGAAACTTTGATGAGTTGTGCATTTTTTGCTTTGTAGCCAATTACAATGTAGTGGAACTTGTTTTCCTTCTTGCCTATTGTTTTGGACTGGAGT
SNP6166	76900563	G/T	NATTTTTTAATTTTTTAATTTTGAGGAGTTGGTGCCTATACGTCTATATTAGCAAAACTATTGTGGTGATGGAGCAAATTATCAGAGACAATCATGCACA	ATTTTGCAATCCATCAATGATTTGTCTGTTAA
SNP7001	76900228	G/T	TCTTATTAATATCCGAAGAGAGTGTATCCGACCTCAACAGCAGATTAAGATCAAGTATGTTCTATTGCACTTTCTCCTGTTATATAACAGCTAACTATTG	TTTATAGCAACCCTTTCAAAGAATAATCATTTCATGAGTTCATCAAGTCAGAGCATNCATGAAATTACATGTGGATGAATAAAAGTTGGATGAAACCTTT
SNP7002	76900371	A/G	CTATTTTAAAACTGAAAATACAGAGAGTGCCTTTGAGCTTTATGAAAAGATGCTTGGTGACAGAGTCTCTCCAAACATTGTGAGTTATAGCATCCTCATT	ATGGTCTTTGCAAAAAGGGGCTAATGGAGGAAGCATCACTTGCCTTTCAATGTGCTATAGGCAGGCATTTGTTGCCTGATGTAATAGCCTATGGGATTCT
SNP7003	76900302	C/T	NNNNNNNNNNNNNNNNNNNNNNNNNNNNNNNNNNNNNNNNNNNNNNNGAAATATTAAACCAAAAAGAAAATGATGAAAAAAAGATGGACTTTTACCGGAG	AGCTGGTGGCTGTTGACTTTGTGCAGACTCCATATTAAGTGGTCGAGAAGAGTGGTTAAGAACGAAATCAAATGAAATTTCAGGGATCTTCACTGTAGTA
SNP7005	76900670	C/T	ACTTGTCAATAGAACTGTCAGACATAGTTCACAGTAGCAGTATTCTAGACAACATAACCTCCATAAGAATATAAAAAAATGGCCTCGTTTTCTAAGACTT	GTTTCCCTAAAAATGGAGTAGAAAAACAATTGTTTGTCGAAGAAGAAATTATAGTTGAGTATTAAATAATCACGTTCTGTCAAATATGACAGAAAGCAAG
SNP7010	76900400	A/C	ANAAATGATAATAGTTAATTGATATTTTAATTCTAGGATATTTAAAGTGATGATGTNATTAGGTATTTGGAGTGATTTAAAGTAATCATTTCAATGGATG	AAAATAAAATAGGCACATTTTTCCCATTTTTTGGGGGGGATTAGTGATATAGTTAATTTATCTGTCATTTTCAATGAGTTTCTATGGTATATATTGCAAC
SNP7011	76900642	C/T	NNNNNNNNNNNNNNNNNNNNNNNNNNNNNNNNNNNNNNNNNNNNNNNGCCCATAAGACCAGGACTAGGAAACANTCAANCATCGATCAAATCAAGTTGAT	ACAATGTGACTAAAGAAGGAGCGATTTGGGTTATACAAGGCCTGACAAATACTTATTGGTACAAGAAGTNNNNNNNNNNNNNNNNNTGATGACNNNNNNN
SNP7012	76900481	A/T	TATGTAACCAAATTGGTTAGAAACTACCGATGTCACCCAGAAATCCTACATCTTCCCTCACAGCTGTTTTATAAAGGGGAACTGATCCCGTGCAAAGATG	TAAAAGTTCCTCCATGACTTGGGCTGAAATCCTTCCTAACAGGGACTTTCCTGTTCTTTTCATTGGCGTCCAAGGCTATGATGAAAGGGAAGGAAGCAAC
SNP7013	76900724	C/T	CCAATACTTTGATAAATATTTGGTTTAATGATTAGGTACCAATCATGATGCATTTCACACCTTTTGAACAGTTTCAAGCCTTCAAATCCATCCTTATTAA	AACTGAATACGAAAAAGATTAATTGGGCTTCAATCTCCAACCAGGCTCAACCCAACCCAAGGGCTACGCTTGGGCTTAAGAAGTCGGTCTTAATACGAAA
SNP7014	76900237	G/T	GTACTAACNAGTTTCAAGTACAATTATTGGAAATACTCTTCCTAATTTCGAAATATAAACTTCCTATATCATATCATCTGATCATTATGCAACATTCCAA	AAGTCCCTCAAAAGCAACAAGACTCCAGAATACTCAAAACTAAACACAATAAGATACTCCTTATCAAGCATAGGTAGAAACAAAAACCACAAATACAGAC
SNP7015	76900486	A/T	TATGGTTTAGGATAGAGAAAAGTGGGATGTTTTGGGACCTAACAATTNTATCTATTTTTGTCCTCCGTAATATTTTCTATCATATTCTTATCCATGAAGG	AAGCATGATTAGTTGGACCACATTATAACATGTTTATATTGATGCTTCCGTTTTGATGAGGTTAAGGTTAGGACTAGGGTTTGCTAGTTAAATTAATATC
SNP7018	76900340	A/G	ATAATCATATCATAGTTTTTTAGATCATGTATGAAAAATAATAGGTACGTCATAATTTGGAATCACTCTAAAGCATCATTCACCAACCAATTATAGAATC	ATAGAAGTGAGATCAAATAAATTTTAGATTAAAAGAAGCATGATTATAATTATATGTAAATAATTATATAAACTTTTGATTGCCTAGAAAAGAAAAATAA
SNP7020	76900299	A/T	CATGCTGCACTCTTCTTTTTTTTATTGGGTATAAAATGTTTTATTGGGTATGGTCAAAGAAATCATCCTCTCATCCAGCTTTCTTATTGAACTTACACCA	ATATGAACTAATCCAGATATAACTTCATGATATATACACTGGGTTATAGGAAATGGTCTNNNNNNNNNNNNNNNNNNNNNNNNNNNNNNNNNNNNNNNNN
SNP7022	76900463	A/G	ATGGTTTGTTAAATTATCGCCGATTTTGATTANGAATTTTNTGTCTGTTTCTCAGATGTTGTAGAGAGATTGAATTCTCTCAGGGGCCAAGGCATGGCGA	CATGTACTCGTGGTCTTCGAAACGGTGAATTAATTAATCAAAAACTGGTGGTTTAATTTAAGCTCCGTTTGGAAACTGAGAAACCGAAGGAGAAAGTAAA
SNP7024	76900533	C/T	CAGAGTATTGAATTGAATACTTAATAAAATTTAAGACTTTATGTTTTGTGGAAGGAAATAAATTCAAATTCAAAAATTGGAAATAAAAGCCCAAAATTCA	GAGTTAAAAAAGCTGAGCACTTGTACTAAAACTTGAGATGGGTATTGTGTTGNNNNNNNNNNNNNNNNNNNNNNNNNNNAATATGAGAGATGGGTAATGT
SNP7025	76900313	A/G	TAGGTCCANTAAAGTCAAGATGATTTAATTTAGTGAACTAGGTAGTGGCTAAACATTCAAAAGTGCTATAGATTGCAAGTATGTAGTATACTTGATGTCA	TTGTTATCAATTTAGATATAGATATAAGAGGACTTGCAAGGACCGAATGACATTGTGTGATGCAATAGAAGGTTGCCCATGGAAAGTAANNACGAGTTTA
SNP7028	76900550	A/C	TATTGACCTTGGGGCTCTATGTGATGTTGCATTTCCCTATACTTCAGTACCTTTACAGATTAAGGCAGAATGGTTTTCACATTCAATCCAAAGGAAGGGT	AAAAATCCAAATTATATATTTGGAATTTGGAAAGCTTGACCTGTTAAGAAATAACTGACATTGACCAAATAACTATTGCATGTTCATGTATATCCAATTA
SNP7030	76900703	C/T	NNNNNNNNNNNNNTTAGATGACANTTGCATGAATTTAAACTTGATCCTTCTTTGTTCTTTCTTTCAAGCAAGTAAAGGTGTTCAAGCTTAGGTTGATGCT	GAAAGCATGTCTATGATGCTTTCCTAACAAAACTTAAACATCTAAGCTAGCCAACATTTCTAGCCTTGACCTACTACCATAAAAAGATTAGGGAAGTAAC
SNP7033	76900276	A/T	TGTTTGATTCAAAATATTCTTTACCTCAAAGACTTAACCTATGTTAGAAGTAATTATGAGTATCAAATTATAATTTGGTTAGATTTATTTTATTGTTGTA	GGTTAAGAAGTTTTTTAATCCTCTTGCCAAGCCATAGATTGAGTGGTAAACTTTCTACTCCACCAATAAATGTAGTGTGCATTAGAAGGAGAGAACACTT
SNP7035	76900375	C/T	ACCTTCTAAAGTTAATAAAAATGGGACAAATTCATTAAAGATTAGAATAAGAATAAGATAACCTACCGGAAAGTAGAACTAGAGGTGACATCGGTTGAGG	GAAGTCACAACCTCAGTTTCAGGTCCATCTTGTGCTTGTGAGCTGCGGATAGAATCAACATCTATTCTTNCCTCTTCTTCTTCTTCTTCCATCAGATTTG
SNP7038	76900468	A/G	TGTTGTATTCAGCTATTTACCTGGTGCTTGGTTTCACAGACTCTAAAACACACAGAAGCTAGTCTCCTGTCTCCCTTACTTTCATGGATTAGACCAAACC	ATTGTCTTACACACATTCACGCAGATCTCTGCCAGTTGGCATGGATTCTGTCANNNNNNNNNNNNNNNNNNNNNNNNNNNNNNNNNNNNNNNNNNNNNNN
SNP7040	76900665	A/G	CTAAACACTTAAATAAGATTCCAAGCTTCAAAACAAAAGCACTGGAATAGCTGCAATCCTGAATGTTCTCTTTAATAAGGTCGCCCTTGCCAGGCTCTTC	CATATAACTCTTCCCCATTCTGCTGGAGCACAGCTATGGGACGATCGAAGTAATGAGGCCTCTTGGCTTTCTCCAATGTGTTTCTTTGAGATGTTCACTT
SNP7041	76900337	C/G	TCAAATGCTTGTTGAAACAACTCACACAAACTCCTCACCATGCCGCGTCCGATGAGCTTCTTTGTGGAAGAAGATGAAGATATGCTGATGGACGCCGATG	CAACAATGTCGAGCACGTTCCTCAGCACGACCCCCACCGCCACCATCCTCAGCGTCAGCACCTCCAGCAGATACTTCTGACTGAGAGCAGTGGAGAGGAC
SNP7043	76900621	C/T	ATCAGTTGCTTTGGATTGTGTTTGGACGCTGGGAAGTATTAGGAAGGAAAACAAAAAATGTAAGAAAGGAAAAAACATAGGTTAAAGAAAAATGATTATG	TTGGATAGCATGAAACAAAAAAAAAAAGTTTGGTTGTGGAAAAATATGAATAAGAAAATTAAAAAATAAATAAATAAGCAAAGAAATTGTTAATAAAGAG
SNP7048	76900342	A/G	GTTCATGTCATCTCCCGGCTGTGAGGATGCCTCGTCTGCTACTGGTTCAGCAGACATGCTGGCAGCTTCGGGAGCATTTGCTGTAACTATTTCATGATCC	ACTCAAAGTCATGACCTGATTGAACATATCTGCCTTCAGCTTCGNACCCTGAGAACAGGANGCATAGCTGTTTGAAAATTGGGCATTCCTTGTTTCTGAT
SNP7050	76900534	A/G	ACATTTCCCATTGTAGATTGATTCTAATACTATCTGCGTAGATATTCTCCGCTTTAGCCCTATTGGTTTTCATAATTTTAAAACACTTTGATATATTACC	GAGGCTCCCTTTAAGTATTAGTAACTTTATCAAGTAGAAAGGCAGAACAGCAATCTGGTAATCAACTGCAAATAATTGGGATAAGGTATAGCAGAGGAGT
SNP7053	76900272	G/T	GNNNNNNNNNTGTAAGTAATATGTTGACAAGGAATATGATCACATTAACTGGAATTTCTTGACCACAATTCTTGAAAACATTAATTTTTAGCCAGAAATG	GTAGGATGGATTAAATAGTGCATATCATTTNCTATTATTATATGGTATCAAAGCCAAGTTTTGAGAAGTCATGAATTCAAGAAG
SNP7054	76900717	A/T	TCTATGTAATCCTTAAAANAATAGAAGTGAGGGTCATTNATCATGGTGAGCTNCTCCATCTATGTACTAAGGGAGNTAANTTGTGCTTAGATATCTACCC	ATATTGCTAATCAACTTGTGGAGATGAGTGTGTTGTAGTAAACTTAGTAGTTGGAGATGGAGCCATCTCGATGAAAAATAGCTCAATATAAAACATCTCC
SNP7055	76900344	A/G	GAGAGCAATTCGTGGACTGGTCACATAATAAACTTCACTTGATTGGTCCATCTATCCAAACTCTTCTTCCATCAAAAACTTGACCCTTGGCTTTCAGCAT	TAAGTTTGACTAGTTTTTTATTGGATGCTTAGCTTTCAACTTTTCTTCTCCTGTATTTCCAATAACAAAACTTGACTACTAAACCTTACTTTTTAATTAA
SNP7056	76900500	C/T	ATNGATGTCTGGGATGATTGGGTTCTAGTAGTGTATCAAACAATCACTCTGGTAAAATTGGAATTCCAAAGAATAGATTCTTATAATGCATACTGAACAA	ATGAATGGGCTGTGTGGTTGGCAGGTGAAAAAGGTAAATGGTGTAGAAATCAAGAACCTGAAACACTTTTCCCAGCTTGTGGAGAATTGTAGCATGGAGA
SNP7057	76900482	A/G	NNNNNNNNNNNNNNNNNNNNNNNNNNNNNNNNNNNCTTACTTGGTGAAGAGCTTTCTCCACACAAATTTGGCTAAAGCCACTAAGATTGACCCAAACCAC	AAGATTGACTCAAGCCCCTTTATATTTGGCTGAATGACTTGGACTTATTTATAAGCCCTTGACCCCTAACAAAACCAAATTGTTATCGATGTGGGACAAG
SNP7058	76900518	C/T	CATCTTCTTATTTAATGGTTTAGCCATATGATTGGCTAAATCTAATAGGAACTTGGCTATCATGCATGGTGCATAGACACAAATAAAGTTTGTTGAAGTA	TGTATTAGGCAACCATTGACTCAAACAATATTAAAATAAATGTACACTATTATCAATTTATCTTTGGTTATAAGTTGGAATCGTAAGGTGTCAACATTAT
SNP7059	76900220	C/T	CCTCTCTTATTTTTTCTTTCCCATCATCTCTTATATTGACTTGATTGTAGAATGGGGTCTACTAAGATCCCCATATTCAATGCATCCTTTTGCTTATAGG	GTGTATACGAAAAAGCAAAATCAATCGATTGGTCGACTCACGAAGTTAATAGTAGTAGTAGAGAGGAAAATTCAAGGAAGAAAATTAAGATTTCAACCAC
SNP7060	76900643	A/T	ACACCTTAAAGAAAAACAGAGAAGTTTGCAGCTTGGCAAGGAAAAAAATAGAAAACGATATATATTAAAAAAACAAATTAGCAGAAGGAAGACTGAAATA	ATTAGTGACAAACTCTCTCTCTTACTTCCCCTTATTAAGCAAATAGCTCATAATTCAAAAGAGTTAAAATGGACCTCTAATAAGTGTCATCAATACCACA
SNP7061	76900388	C/T	NNNNNNNNNNNNNNNNNNNNNNNNNNNNNNNNNNNNNNNNNNNTTCAGANAACAACTATTGAGATTGAAATGCTAAAATGCAATTGAATTTCATATCAAT	CTTGGAAATGTGGGGTTGGAAAAGAAAAATCTAGAGAGAGAAAAAACCTGAGGNNNNNNNNNNNNNNNNNNNNNNNNNNNNNNNNNNNNNNNNNNNNNNN
SNP7062	76900312	C/T	ACCTATGATCCNGATNTTCCTATATCAATTCCANTAGATGAAGAGACTAGTGTCACTAATCTTAAAAACCAATAGGTCTTCCACCCAATTAGTCTCTTTC	TGGATCCTAGCACGTGAGAATGTGGAACCNTCTTTAGATGAGGTGAAGGCTAGGTACCTCTTTGGACAACTAAATGTTTAGAGTGNNNNNNNNNNNNNNN
SNP7064	76900251	C/T	TTAGGAAAATAACTAGGGTGTTCCCGCCTATAATATGTAAGCATGAAGCTGTGCACCAACAGGGTGGATACAGAAACTTCTATATTTAAAGTTATGAAAA	GCTAAAAGCATGTGGTTGAAAACAAGAGTTTGTTTTGATCTTCAAGTCAAAATTGCTAGCCACAATGTTAACACTATCATGCCTATGGGAAAAATGAAAT
SNP7066	76900719	C/T	TTTCTTTTCCTTTCTATAAATACGAAGTCCCATTTCCTCCCCGGTGATTTCAGCCTCTCTCCCTTCAACATCCCAATTTCTGATTTCTTTTTCTCACACT	TTAACTTCCCAATCTCTGATTTCTTGTCCATCCTCTCTTTGTGATGGAACGAGGGCAACTCTTATTGGGAGAGAACCCGAGTGCTCAAAAGGTGGATCCA
SNP7067	76900422	A/G	CTCATGGTTGTGATCATGGCGATTAAGACAGAGAGAAGATAAACGTAGTCATGGTGGAGGTGGCAGTGAATGGCAGTAGCAATTTTGGTGGAGGCCTCAA	AGCCATCAAGGTGCATGGTGCAGCAGCAGTTTGCACTGGAAGTAGCTGCAGTGATATTAGTAGCAGCAATGGGGTCGATTGTTGCCTTCATAATGAGTGT
SNP7068	76900652	C/T	NNNNNNNNNNGAGATCCAGAAGAAATAAACTCCACAACATATCTTTTAGATTACAAAANACGAACTAATAACATAAATGTAGGCCATATTCCATCATCTA	GTAACATGTAGATAGGAAGTTGAACCTTGCAAATGTGCATATTCAGGACTGGTCCAAGCTGCTNNNNNNAGAAGTAGACTATATTCCTTCATTCATGTTA
SNP7069	76900324	C/T	ATATGGTTATTTTCAGAAGCTGTTCCTGANTCCTTAAGAGAGGCTTGACTGTGCTTTCTCTATTANNCATGCATGTGTGCTGTGCTAATTTATACTATCC	CTTTGAATTGCTCATGCTATGGGCTTATGAAAGCTCAATCATTGAACCTGACAATATTTCTTTATATCATTTGTTATTTGCAGNNNNNNNNNNNNNNNNA
SNP7070	76900383	A/T	CTGCAGCCTGTAATATATCATTGATAGTAGCTTGT	GTAAATTCCAGTGTTTGTTATCTAAATTGCTCGTTTTTATTGGTTATAATATTTTTT
SNP7072	76900477	C/T	ATGGGCTGAATTTATATGGTTGGATCAGTATAATTTCATTGCTGTATCTGTTTCCTGTGGCAATTTTCGTTGAAGGGACTCAATGGATTGAAGGGTATCA	AGAGCAATCCAAGCAGTGGGAAAACCAACCACATTTTATATATGGGTGATGTTGTCCGGGGTGTTTTACCATCTCTACAATCAGTCATCATATCAAGCAC
SNP7074	76900210	A/G	NNNNNNNNNNNNNNNNNNNNNNNNNNNNNNNNNNNNTTTTTTTCTTCACAAGGTTTTTCCTAATAAAACCTAATAATGTTTTAGTGATACATATTCTACA	TGGTTAACATTTAATGGAGAGTATTTATAAATAGGTCCAAAAGTTTTTAGATATCATCATTTCTTGTAATAAACTTTTAAGATATTCACAAAACNNNNNN
SNP7075	76900509	A/C	ATTATAAAAGTTTCCACCATTATGTAGAAGGCAGGAGGAGCCCAAGATGTTAGCCTCCCAACCCACCTCTAAACTNCATTATATACGCTGAAAAAATGAT	AAAAAGCAAAGCATACATGACTTTAGCTTCACTCCTACTCAAAAACCATAAAAAAATTGCCGAAAATTCCCTCCTAAAGTCCTCATCATTCTGTTGTACC
SNP7076	76900286	C/T	TGTTCAAGTACAAAATTCAACATAATCCACACTTCAACCAAGAAAATTTTGATTATGTAAATGGGCAGTAAGGCATAAAATTTTAATGCTTTCGATTACA	CCTTTTGATGATAAAGACAACCACAAGTTTTTCTAAGNAACCNAACAGATACCAATTATAAATTGATTTTTCAACTACACAGGCATCAATCTCAATGAAG
SNP7077	76900345	A/C	AATTAACTTGCATATTTGAGCCCCAAACCAATAAGTCATAGGCTTAGGTAAACATTGAACCCAAGTTAAAATAATTAGATCCTTATCAGTAATCACATAT	AAAAACCACAAGCCCAAATAAGAAAAATNATTGGCCCTAACAAACATAAACAAAACCTATAACCCACCATTTATTAATAAACACCAAAACAAAGCCCATA
SNP7080	76900437	A/G	ATATTACTGTAGTTAGAATATTTTAATAAGCTCTAGGAAGGCTTCTTTAAACTTCCCAAGAATTGGAATGAATGAGTGTCTGAATAAGATTTATAGCCTC	TCAAAGTAAAGTGTCTTATATAAGAATATATCTATTAACACCTTTTACTAAGGGATTTGAATACTTCAAAATTAGGTTCTTGAGGTCCTCAATTTCAACA
SNP7081	76900678	A/C	TAAAAATAATTATAATTACAAAAATTTATAATTNTAGCAATTAACTGCATACAAATTTCAAACTTTATTGATCTAAGGATTTTATAAACCAGGTAAATAG	AAATAAAGATGGCATAATTCCNTTTTCCAATACTTACTAGTTAACATAGTTCAAACATTATTTTAGGACTAATACAATAAATGTGACTTGGCTACATTGC
SNP7083	76900498	G/T	CTCACAAACNAGGTTCAATTTCTAGGTAAAGATTGTCAATAAGTGATTGGTAACTCATCGATGTGAGGTGAGCTCCAACATTGACCAAGTTTCAAAAATT	GAGAAAATCGGGTTGTCTATCAAATCATAAGAGAGAACAGGAAAAGTTTAGAGGGTTTTATATAAGTGAAAATTCAATGATGCTTTTTAGAAGTGCCAAT
SNP7084	76900370	G/T	GAGGTCGGCCCTTTCCACCATCTTAAAAGGTAGCTACCTAATTATTTTTTTCCTCTTTTTTTTTTTTTTTTTTACCAATAACATTTAATGTTATTTGTAC	ATAATTATAAACTTTCTTTTGCATCAACTATTTTATAATTATTTTATTTCACCCCCATCCTTTTCATCTACATTATTCTCATGGAAATATATGACTATAT
SNP7085	76900686	G/T	GCTGTTTCTTCTCCAGTAGAAGCCAAAGTAGCAGTTTTGATCCATTCATAGACTCCGTCAACGGAGATGGCAACGGTTTAGAGGACCACGATTTGGTTAG	GTCGCCGGCATCGGCGCTGCAGTGTTCTTCCGACATATTCATCCATTCTCATTGGACGATTGGAAGTCCATAAAGAGGTACTGCTTTTGAATGGTTTTCG
SNP7087	76900379	A/G	AATCTCCATGATTTATATTTCAATAAATTTTTTAGCATAGTTTGGCTGCAAGTGAATGTCAGGTATGTAGTCTCTTTTCTTGCATATCAATGCTCCTGTC	TTGGTTATAGTTTCCTTGTATATCTTTATGCAGGCAGATTGAGATTGACAGTAAATTTTTGGAAGCACAGCACATTATGGATTATAGCCTTTTACTGGGT
SNP7089	76900568	A/G	CTGAAATTGAGACTCCAACTATGTGAAAATAAATAACAATATATTAGAAAATAAAAAGTGAGGAAGGAATTGTCTTTTAAGTTCTCTCCCTATCCGAAGT	GGATATCACGATCACCCTCCTCCCCTATGCAAACAAGACTTCNTCGTTGTGTCTCATGAGATTACAAGTCACTGGACTAGACAAACANNNNNNNNNNNNN
SNP7090	76900333	C/T	GTTGGACATAACCTGAGTTGAATGGTGCTGATATTCCAGCCTATTTGCTGGAAAATGGCATACTAAAGAGAAACAAAAAGAATTCATTTTCCATGATTTT	GAGAATAGCATTATTTATTGAATATGCAAAAATCACTGTTGATAAGTGCATTGTTGTTGTCCAGAAACTAAGAGTTATGGTTCTGGGTTTTCCAAATATG
SNP7091	76900356	A/G	NNNNNNNNNNNNNNNNNNNNNNNNNNNNNNNNNNNNNNNNNNNNNNNNNNGGTTGCGCTTCATGATCCTGCAGAATCAACAATTAACATGTAAATCCGGT	TCTGCATAAAAAGTTGATATGNTTGTTAAANAAGAATCATACCTGAAATTTTGNNNNNNNNNNNNNNNNNNNNNNNNNNNNNNNNNNNNNNNNNNNNNNN
SNP7092	76900240	G/T	AATACATGTGTGCATACACTGAAAATAATTGAGAACAGTTATATATAAGACATAATGTTTTATCATTGTATTAGCAACCAAATCCAAGGACTTGCCATAA	TTTTTTCATCACTTAGTAGTGACCATGATAGGTAGAAACATTCATGTTAATGCATATGAAATTTTTAACTGCTCTACTCAGCAACTCCTTGCCCTTTAGA
SNP7093	76900561	C/T	AATTAGATCCTCTGNNNNNNNNNGATAAACATTGTTCAACAATCATTACTAAGCCCAATTATGTCGAATGTTTCATTGGTGTTTGGATGTGCATTCTTTA	GGTGGGATTGTTTTCAATAANANTCATGGTAATTCCCTAAAACTATTAATGGAAGACCTTTCCATTGAGGGTAATGAGNNNNNNNNNNNNNNNNNNNNNN
SNP7095	76900439	A/G	NNNNNNNNTGGATCAGTGAAAGAACTCAACAATCCTTTTTATCATTGTGATAAGGTGGTTTTCACCAAAATTATGAATGTGGATTTTCTGGGATGGGCTC	TTTCTGATAGGGTTGCTTACTGGGCAGCCCAATGCTTGAGCAGGCCTATTCNTAGTGTTGTCTAAGCNCTTAGGCTCAAGCATAGTTCATGAGCCCATAT
SNP7096	76900745	C/T	CTTAAAGCCTGACCCATTATCTCCAGNCTTTTATCTTTTGCCATTCTGATCACACATTCTACCCCACCAANCAGATATCTTACAGTATTTCACAACACAA	TCTGAGATTTAAAAAATTAGAAAATACCAAAATTCAATTATATATCTGCACCCTATTAGCCCAAATAAATGGCATTTCAACAGTATGGTGTATAATCCCA
SNP7097	76900226	G/T	AAAGGTAAGATAAAAAAAAACNAAAAAAAAAAAAACATAAAGTCAAACTTATTGAAAAATGAGTTATTCAAAATGAATGAATTTGTGACACCTTGAACCA	GAGGCCAAGAGCACCATAGTCACTTCACATACCAAATTAAATAAAGNNNNNNNNNNNNNNNNNNNNNNNNNNNNNNNNNNNNNNNNNNNNNNNNNNNNNN
SNP7102	76900321	A/G	ATAGTTCCATCTACTTAATTTTTGAAGTGAACTTGAGGAGTTTTAAACTTTTTACGTTTCATTTATGGTCTTTTTTCCTCCTAACCATTGGTTGAGTGAT	GCATATTTCATTACCTAGTATTGGGCCCCTGTGAAAACCTAATTCATTATCGAAACATATGAATCCAAGATTTATGTGGTCTAATTTGACAGACTACATA
SNP7103	76900664	G/T	TCCTTGGAGCCCCAAGGCAGGGTTCATTAGGTGTCATCCTAGTGCAAAACTATCTTGAAAATATAACTCCCAAGACAAGTGGGACATTGTAATTGATTGT	TCATGAAGAAGCTCACATGTCACAAGTTGAACATGTGGGGCATGTAATGATTGATTGACATGAACTTTCAAAATAAGATATTAACATTTAGGCCACGTAT
SNP7104	76900406	G/T	TCTCAAGCTCAAATTCAACCAAAACTTGAGTTNCTTGGTTAGTAAATTCACTTGGTCNGACATTGATAATTTCCATCTCAACACCGGTTGCTTCCAAGTT	ACTATTACCTCTAATTGGGTCTATATGTACGTATTCACTATGCACATTTTCTAAGGGTTGTTGATCATGTGGAACCCTNNTATAGTAANAGAATTTGATG
SNP7105	-	A/C	GANGACACTACAGGGAAAATTTCTTTACANAANGAGGAATTGAGAGAATTCTTCAAGGGATTCTAAGACATAATTTAGGAGAGCGATTCTCCAGACTAGG	AAAAAGGGTGGAGAACCAAAG
SNP7108	76900554	A/G	NNNNNNNNNNNNNNNNNNNNNNNNNNNNNNNNNNNNNNNNNNGGAAGGATTGAAGGTAATGATTGATTGTAGTAAAAGCACCATTTGCTTCTTTTTCTTC	TTGTAACTTCTTTTTCTCTCTTTGTTCTTTTTCTTAGGCTATTCTTTTATTATCAAAAATTCCATCAGAAATTGTTGGTGAACCATTAGATGCGAAGCAG
SNP7110	76900566	G/T	CACCTTATTGGTAGTTGTGGTCCTAACCCTAAGCCCCCGCCATCTGATCACTTCACCAAAGGCCTATCACCCATAACTTTGTGTCAGATCAGATAGGAGA	GACCTTCTACAACTTGGGTTGGGTGGTCCAGGCAGTTCACACTTGTCTCTTATCAGTTGAGATCAGGGAGGAGCACTTTGGGTGGAGGTGATGAGAGTAC
SNP7112	76900520	A/C	ATGTATTCTTTTATGAGATGTCCACTATATATATATAGTATTAAATGAAAGTTCTTAACTCTTATTTAATGTCGAATATCACCATTACTATCATTGAAGA	ACTCATTCAAGTGGCTCTCTCTTAAAAATATTATTCACTTTAGTCAATGGGCCGTTATTACTTTAAGCATGCTAAGAGAAGTTTGTTCTATACATAATGC
SNP7115	76900322	A/T	TTGTGATCTTAGGTATGAATTTGTTCACAGAATAT	TTTGTCCATAGTTTGAACCTTACGTTGCTCCAATGCTCCTTGTGATCTCTTACTTTCTACCAATAGACGGGTACCTTTGGAAAATTTCTGTTAGTCATTA
SNP7116	76900546	C/T	AAAANAGTCCATTATCCCTTCTTAA	TAATTAAAAAATATAGAATAATAGACAAAAGATTAATTAAAATATTCATCAACAAAAACAAGATTATTAGATATCCATGGGTAGAGTATGTCAAAGCTAA
SNP7117	76900658	C/T	GTTTGAAGCTTGATTAACTCTACAACTTCAGACTTTCAAATGGAAAAATCTTTGATCTTCCATTGATATTGAAGAATCATCAAATCTTTTGATTTAAACT	AAAGAATCTTTGAACTTGAATTAAAAATCAAATATGAAATTTGAAAATCTATTCAAACTTTGAAGTGATTTCCAAAACTTTCTNNNNNNNNNNNNNNNNN
SNP7118	76900456	A/C	AATTTTCAACTCCTATTTTGAGCTTAATTGAGTTGCTATCCTAGCATCATTTTTTACAAAGCATTGAACTAGCACAATGTAAAATGGTGCCAAGACGGTG	TAGGGCTTGAAGTTGCACCATCCTAGTGCAATTTTTGGCTGAGACTGAATTCTCCATAGAGAAAGATGTTGCCAAGACCTATGNGGCACCATCCTGGCAC
SNP7121	76900202	A/G	NNNNNNNNAGCTTCCTCTTTCCTATCATTAATTAAAAGATCATGGAATGAAATTTCTTATTTTCATGCTTCATACCAAGATCACTACTAATGAGTAAGAT	CCATCATCATATCAAACAAAAAATATAAATTTACTCTTGCAGACCCCTTAGATGTATATTTGANNNNNNNNNNNNNNNNNNNNNNNNNNNNNNNNNNNNN
SNP7123	76900725	A/C	ATGAGAAAAANTTTTTAACTTATGNTNTTTTNGTTTTGTGACATACATNAAACCTTAGATAAAGCACACATATAATTGACATATGCAGGATTATGGAAAA	ACACACTTATGTCAATAAAAATGTGCACTTAATATATGCATGCAGGTTGGGAATTTCAGTACCAGGTTTTCCTTGCCATCATTTGTCAGGCGAGTGGAGA
SNP7126	76900261	G/T	TTTATTTTAGTATATAAATCTTGATGAGAATGCATATCTTGGTATGAATATATATGATATGAATNGGTGAATCTTTTATGGGTTGGTATACATATGACAT	AATTGTGTTTGGTAATTAAGCAATAAGTGTTAGATGAATCTACCATAGACACATGTGAACTTCAAGTACTACTAATGAATATGAAGGAGCATTCTAATTT
SNP7127	76900739	A/G	TATGGAAAAATAGAAAATTACAGAATTTGGAATTTTACCATGAGCGCTCTCTAGCGCTTAAGCATTCTAAGCATAGTTCAAGCACTTTAAGAAATGCTTA	GCATTGTAATCAATGCTTGAACACTCACATAGGTTTTTCTAAAGCAATTTTAAAAACACTTTANACTCATTTTAAAACATAATGTCCATTTCATGTTATG
SNP7130	76900274	A/G	TGACTAGATTTTGTGAGCTGTTATGCCATCTCTTGGCTATCTTGCCAAAAATCTAAGTACTTATATATGCCCATAGATGGACCACATTCTAAAGAAGACG	TTTTTTCAATCATTTTCAAAGTTTACACTCTCCACAATTGAAAAGCATGATGAAAAGAACCTAATTTTTCACTCTATTTAAAAGAATCCACCGACTCAAC
SNP7131	76900606	A/T	ATTTCTTATTAACTAAATTAGGAGTCCATATATTGGTAAAAAAAAAAAAATTCTAGTGATAATAATATTAATACAAAAATTTATTAGAAATGTTAAATCA	AACTTTAGATAGATAACAAATAGCAATATTTATCATTTTCACTTATATTTATGTTAAGTGTCCCACTTTAAGTCATTTAGGAATTTAAGTGACTTTNNNN
SNP7132	76900233	C/T	GTTGTGNGTTTCTTTTTACCTTCTTNGTTTGAATGCTGATATACTGCTTAACTATGTTTTACTTCTAGATCCTGTACAGTTATTTTCTTTTTAACTTCAT	TTCATGACTCATAAATTAATGCTGTTATCAGGTTGCCGAGCTATCAGAACCAGCAACCC
SNP7133	76900535	C/T	CTCCCCACCTCATCCACCTCACTGCAACACAAGGTGGTATGACACTCATCTTGCCATGTCAAATCATCAGCCTTTTCCCTACATCATTTGGTTCACCGTT	ATCCCTAACCACCATCACCAAATTATCAGTTTGAGCTGCCAGAACCTCACACAAGATATTTCTCCAATTAAAGAGAGATTCACCTTGACAACCTCCAAAT
SNP7136	76900285	C/G	ACTCNATATTTCAAGGATCTAATTAGGCAAGTATCTGAT	CAATGTGAGTCATTCTCTATACCATAGCTTTCTATACCATTCTCATCACTGCNNNNNNNNNNNNNNNNNNNNNNNNNNNNNNNNNNNNNNNNNNNNNNNN
SNP7139	76900275	C/T	CGTTAAGGCCTAACATAATCCCAGCCACCAAAGTTAAACAAGTTGCTGATATATACAATTGTATGCCACATTCAAGTGCTCCTCCTTAATTCAAATTAGT	CTCCAATCACTTCACTAATAAACTCAAATTTAACTAAGATTTTTATGCAAAAGTCTCTACTTTCATTCCTCAAAATTCAATATTCTGATTCTAACAATAT
SNP7140	76900401	C/T	GGAAATGTGGGATGTCAATGGTTATGCAATTCTTAATGCTCACTTAGTAATTTTTCCACCATTACACAGGCTCAGATTCTAATTGTAGATGATGTGCAGG	TATTCATATGGCAAAATGAATATCTTATAATATATTCAAAATAACAGGAAAAGCTGCAGCTTTTAGAGTCCATGAGCTTCAAATCAAGTAAACATAAGAC
SNP7145	76900697	A/G	TTGTTCCTAAAAAAAATTTATTTTTCTTTTTTAAAATCTTGATTCTTNTCTCAAAATTATGATTTGTTTCTCTTAAAAATATTGATTTTCTTCCTTAAAA	TCTCAATCAAAACACATATTTCCTTCTCTTATTTTCTTTGTTTCTACATGATTTCTTAAATTGCAAATTGAAAATGCAAAATAAAAAACAAGGGTGAAAA
SNP7146	-	C/T	CNCTCAGGAAATCTTTCTGACT	AGAAATTGATTGGGCGAGTCCAACAAAAATCCAGTTTCCCCATGCTAAAAGCCTCTTGCCTCTTTCTGAGCCCTCTCTTCTCTTTCTCCATCAATGGCCA
SNP7147	76900619	A/G	TCTGACTCCTGGGCCTGCTGCTATCTTTCCTTATGCCAACTTTAGAGACTTCTATTTTTTTTCCCTGGTTTTGATTTTGAGGGCTTCATTGTTTGAAGTG	GAGTGAGTTTGGGTTAGTGAGCTTTCATAAAAAGTTGCTTATCCTCTGAACCCTAGTAGCAACCCCGTTTCTTTCTTCTATTTGATGCTTAAAACTGATT
SNP7148	76900622	A/G	TTGAGCTTTTTTATTTTTCTTTTTGTGTGAATAGAAAATATTTTTTATTACATAAGATTTGCCAAAAATAAAAATAAAAATTACCCAAGTCACATTAGTC	TACCTCAATCAACATGGTTATATTGTTTGTACCCATGTCNCATTTTTTGTACCCAATTCATATTATTTATACCATGGTCATATTTTTCATATATGTCTCA
SNP7149	76900307	C/T	GTGGTGCTCTTGGAGGATTAATAGCCACCACTCAATTGATTGCTGCACTAACAAATTCATCAAGAGCACCCTTAGTCCCTGACATTTTGAAGGGTCTTGG	ATAGACATTGGAGCAGTGGCTATTTTTGCATTCCTATATTCTAGGGAAAGTAGTGCTAAGAATGCACAATTGGCTAGGCTCACAAGAGAGGAAAGCTTAT
SNP7153	76900736	A/T	CTTTCAAGTTAATATTTTACAGTGTTTTCACATATTAAGTGTTACAGAGAAAATCAACAGATTAACAGGCTGATGGTAGACTATCGTATCTTAGATGTTC	AGGTAAATCTTTGATATGTTACTTCAAGATGGTTGGCCTAAAATACATTCCATATTATGGTATATATTTCTATATGACAAGAAAACTTATATTTTTGCAT
SNP7155	76900373	C/T	GTCTGATTGGTTTTGGCATCTTTTTCACCTTCCTTGGTGTAATTCTTTTCTTTGACAGGGGTTTGCTTGCTTTGGGGAATGTAAGGCCTTTTTTGTAACT	ATATTTTCTGACTTGATGTACTGAAAAACCATAATTTCCTAACATTGGTATCCCTGCCATCAGATATTTTGGTTGACAGGGGTAGCCCTTCTAATCGGTT
SNP7158	76900503	C/T	CAATTGACTGATTGCATCATACCTAATTCCCAATTTATGATAGTACAGAACTGATTGATTTGGATAGTCCCAAATGTTTTTTTTTTTTTTTCTTTTTCCT	TTAGTAAGTGGAATGTTTCTAATTCATCCATTGCACTATCCCAAGTTAGGAAACAAATGTTCTAAGCCAAATTGACATAATGCAATTAATCAAATCTTCT
SNP7160	76900726	G/T	ATGAACTCCTTCATTTCTGAGAAACCCATAATGGGTATGGACTCTNCCATGGAGCATGCGTTAGCTATTTGTGGAGGTCATTGGCTGGAGGGCTACCACA	GTGTGTGGGCTGTGTTGACAGTGTGGAAATATATGACAGTGGGGCATCTTTGTGTTGTGGGCATTTAAAGAAGGGTATGGNGTTTTTCTAGGTTAAAAAA
SNP7161	76900447	A/C	GTTAATAAATTAAACGTGTAAATTTATTCTCTCTATTTTTAAATTAGAATATTTTACCCT	ATGCTTAGAAATTAGAGTTTAGGGGCTCCTTGAGTGTATTTCAAGTGCTTAATGGTTAAAATCTATTTTGATTTCAGACAATCNTCANGGACCTCTTAAT
SNP7162	76900488	C/T	CTGCAGTCTGCATTCTGTGAAATAGATTCAAAGCTTCCTTGGGCTTGCCAGCCCCAACACAGCCGGAAATCATTGATGTCCATGAGATAATATTCCTTTC	GGCATATGGTTAAAAATTTCATAGGCCATTTCAATCTCCCCACATTTTGTGTACCCGTCAATCATTGAATTCCAAGAAACAGTGTCTCGTTGGTCTACCT
SNP7163	76900318	G/T	TTGTTCTCCATGTCCTCACGGCATGTAACTTGGAACCTCAGGATCTTGCAAAGCTCGAGGCAAGTGTCTCATTTCTATTTAGATCTTTTTAATATATCTT	TTCAATGTTAGAATTGATAATGCTGCTGATTGGACTATAATGGTGTCTGTTGCCAGGCAACATGTTCCTTCTTCAGGCAGCCTGCACACTTTGCCCCTGA
SNP7164	76900666	A/G	NGAGGGANNNNCTAATGGAGAATTAATGGAGACTTACAGTGGGTGGTTGGGGCCATTGGAAGGTCTGGAATTGACAGGAGAGGCAGAGATAGACAACCTC	ATAAGGAGTAGAGCAATGGCGAAGTTCCCAATGGAGTTCTTGGGGCAATCCATGTTTGCATTGCAATTACACATCGAAAAGCCCTAGCAAATACTGGATG
SNP7165	76900362	C/T	ACCAAAAATCACCTAACAACCCTACATTTCTCGCATAGTAGATTAAGGGCCAAGGTAAGATTCGTTGGTTTATGTCCTCTTCGACGGGTATTCCCTTCCT	TCCAATGGGTTCAAGGCTTACACAGAGTGTTAGACTTCCTTTTAATCAATAGTGTGTTCGGCAATAATATGCTTTAGTTTGTATTTGGTTGCCAATTTTT
SNP7166	76900755	C/T	ATTGATTCATACTTTGTAATAATAACAACCAACCAACCCACGACAAACAACTCCCTCTCCAACTCTCTATTAACATCAGACAATAAATCTGAAAATTTCA	TGTGGGCATGGAGAGCATGTCTGTCATTCACCACCAACAAAAAAANAAAAAAAAAACATGTAAAACAAGTGAAATATTTGCAATAGTGATTTCAAATAGA
SNP7176	76900523	A/G	TTTTGGTGCTCTTCACTTCATGCTAAAATGTTTTGAAATACTTAAAAGTCAAATGGGTTGTGGCCCATCTTGGATTCATTTTTACGCCCACTCACACAAA	TATCATCTTTTAAGCCATTTGGACAACCTGTGGCCCATGACCAATCACACCCCTACATTCTATATTCTTACTATTAATATATGACCTCAAATTTATGCTA
SNP7177	76900234	A/T	CCTATGATTAGTCATCCTATACCCTTGCACCCTAAACCTGTAGGAAAGATTTTCTTGTGAACCATCTTTAATGATATTTCATGTTAAATTGAAACAGAAC	GGCATCAGTCAGAAAACCATTGCTTTCTTCCACACTCTCCTTGCAACCTAACAGTCACTAAATTAGATTTCAGTTCTCATCTTAGCGGCATAAGTCTTGA
SNP7178	76900304	C/T	TGAAAGCTCAAATCATCTGTCTACATCAAAATCCTCAGACAATAGAGTTTATTTGCCTAGATCCATAACTCAATGCTATGAGGATGATGGATCACATACC	ATATGTGAGGTTTTGGATATCATAATTTTCATGCCTGTCTTTTTCAGTTAGTTTTTTCTCTATTTTTTTCAATCAAGTTTTCAGGGAGGTTTATTATCTA
SNP7183	76900641	C/T	CTTCTTTCTGTGCCTCCAGAAACCCTCTTCCCACTAAACATGCTTGTTGCTGACTTTTTCACAAATGATCAGTCTGAAGACTCATGACCCAAAACATTCC	AATCAAGGTTTGAACCGAACCTGAGCATGTATTAGCACTGAAACCAGACATTGTTGTAGAAATCAGATGGTTCAGAT
SNP7184	76900392	C/G	GGTGTAATTTAGCCAACCAACTAGGAATACCAACCAAGAGGTATATACAAAGAAGAAAGATGACCACTTCTCTTAAATTGATGGGAACTGGAAAATGGAA	TAATAAAGTTAAAGATAAAGAGGTGAGTGTGAGAGGGATTTTTGTTCTTTCTAAAATTTTGACTNTGTCATAACCATTGCANNNNNNNNNNNNNNNNNNN
SNP7186	76900452	A/G	AGTTGCACTGAAATGGTCATGTGCTATAGTGGTGTCTATATATTAATTCCTCACAATTAAGACATATGAAATGACATCTGGGGATATAAATTCACAGCTC	ATTCATCTGTATGATTTTACAAAATCACTTTTCAAAACACTTCATTAATCTACATGAAGGAATGTGAACTAGGGTCTGTAGAGGGGAGATGAACCCTTTC
SNP7188	76900248	G/T	NNNNNNNNNNNNNNNNNNNNNNNNNNNNNNNNNTACCATGTATTGGGCCCAATAAGCCCTAAACTAGTCCTTTTAACACTGGGCCTAGCAATTTTAGCGG	CCGTACAGTTTGATGCCATCCCTAAGATACCTGTATTAGGCCNNNNNNNNNNNNNNNNNNNNNNNNNNNNNNNNNNNNNNNNNNNNNNNNNNNNNNNNNN
SNP7190	76900734	C/T	ATTATAAATGATCATCTCAAAAAAAATTAGAATGGAATGATTGTATTTAGATCAGATGCTTCACACCCTATTAACATGTTATAAATGAGCAACTGAGTAG	ACAGTGGTACCAAGTGTCCTCTTCTTGTATGGTTAAAATCATAGGTGATTAAGAGATAATGGTGAGAATTAAAATGGTGGAGATTAAGTCAAAATTTGAT
SNP7193	76900603	A/G	GAAGTTGCCAGTGCATCGGGCCGCATCACTTGATAGGCAGGATGTTCTGCATCATCCTTTCAAGATGCTTCCCATTGGTTCTCAAGAGGTAGGTGTCATG	GGAGCATCAGTGAGGAGAAGCTACATGATAGAATGAGCAGCATCACNAGTCGAGCAAAATTTGAGATTGTCTTGATGGACGAAGATAGGGTTATGGACAC
SNP7194	76900680	C/T	TTTCCAAGTGCACACGAGATTCATCTTTAATGATCTTGGATTGTGGTAAATATGGCTAATAATTGTGCTTTTCTTAGTGTCAATCACAATTGGCCCTTTT	AGAAAATGGAAACCCTTACCTANTATCAAATAATAACANAAACAATAGATATTATGATTNTATTTTGGTTTATATGTCCCCNTCGAATAATAATGTCAAT
SNP7195	76900404	A/G	TATTAACAAAACATGCTCTTCTCTGTCCTTTGATATGTGACTNGTGATTTTATATGAATCTCCCCTAGTAATAACAAAGATTATGTTGATGACCATGATC	TGATGATCATGATGGAAAAACAAGATGCTNGTTTGAAATATGAATATGATGCGAACCGATTAATGGAAGAAGAGGAGGAGGAGGAGAATGAAGTATGATA
SNP7199	76900710	C/T	AGTTCCTTGCAGGGAAGACCTATTTTATAACTGGTGCAACTGGGTTACTAGCCAAAGGTNTGGCTNATTCTTGATCAGTTTGTTAAACAGACGTATACTA	GAAAGAGATCATCCAGCCTTTCATGCTAATTTAAGAAATGGTTTCAACTTACCCCCGCTTCAATTTGAATGAAAAACATAAGAAAAAACAGTG
SNP7200	76900585	C/T	AACAAGGAATAATTTACCATGGCAGATCCAATTTATACCTTTGTGCAATTATATCAAAGAGCTGACCATATTTCCCATTTACATCATAGGGAACATACTC	GGATCTTCTTTAGCAAGTAACCTCTTATATTCCTCACAAGAAATGTATTTAACAGCAGAAACTTCTGATTCCTACCAAAAAATAAAAAGGAAACAACACT
SNP7201	76900271	A/T	TCTTGTGATTTCACTGCCGATCGTTATGCTTTCAGCTTTCAATTTTTCTCGCAACATAGTTTTTTTTGTTTAATACCGAGTGGTTGAATTGTTACCCTAG	TCGTTGGACCCGATTTCAACTTTTCTTCTCGATCGTCTCTGTCATAAGTGATGCTCGTAGATCGGCTTTTTTTTTTCCTTTATTAAAATGGATGTCGCTG
SNP7205	76900522	A/G	TCTTCCTAGATTTGAGTCCTACATAATGTGTTTGTGAGGTTGGTTTCACTTACCAAGAAATGCCTGTTTCAGGCAGCTGGCATTCATAATAAATCATCAC	ACCTGAGCCATGCAAATGCCTATGCTAAATGCAGCAGGAATCCCAATGGATGATCTCCATTTCCTCATGTTGGTTCTTCAATTGTGAAGAAACAAGTTCC
SNP7206	76900213	A/T	AGCCTACCAAGGCTTTCTCTAGATGGGACAGAGCCAACAGCAATTGGCTAGCTCAAGGAGATGAAAGGGATCCCTTCACCCACTTTGCATTTTGAAGGCC	GGGACCCACCAACCCACAAGANGGGCCAAGAAGCTCACAAATAGAGCTATTGACTTTGTTTAAAAAAGTTATCTCTCGATGCTCACACAGAGAGACTTAG
SNP7207	76900574	C/T	AATAAAAGNCATCATCCCATNATCCAAATAGTATTGCATGATTATTTGAATGTATTCCTAGTAATTATGAGAGTTTCAACTAATGACAAATGATAAAAGT	ATGTTCGTGCAGCTATTTTTTTTGCAAAAAAATATTATTTATCTCCCTTAATCTTTCATAAATTTTAAATCTTCTAGATNTTTATTACAATTTGGCAATT
SNP7208	76900672	C/T	TATAATCCCTGTCAGAAAACAGAAAAAACCTCTTATTAATCTAAACTTTAAGCCGGTGGTGAGAATTTGGTAATATTCCCTTGACATCATGAAGGAAGAT	GAAACCATAATAATCATTCTGGAATATGAGGGGGTTGAAGGNAATGATAGGGTTAAAGATTTGACGGGATTCAATGATCATCAAAATACCATTTGACTTG
SNP7209	76900599	C/T	CAGGTATCCCAGCTGGGGTGAAATGGTTTAGTGTCCATGATATAGATATTGCTTTCAGTAAATTAGAGGATAATCTTGTCATGGAAAGGAAAGAAAGACT	CATGAATTCTTTTGAGCTTACTTTTTGGGTCTCGGAGTTTCAATCTTGGAAATTTGTTTGAAAAATAGGCAGACCCAAAATNGAAGAGATGGCAGAAAGC
SNP7210	76900263	C/T	TTGGCTGGGGATAAGGCCATGGAAGACTTGATGTATGAGTTGGACAAGGCTGTTGAACAGGGGGTGGTGACCCTTCAAGCCTACATAAAAGAGGTGAGAA	CACTGCAAGGGAGCAGTTCTTCAACAGGGCCATGCTACTCAAACTAAAGGGTCCCGACATACTCCATTGGCTTCATTGAATTGAAGGGCTAGGTTCCAAT
SNP7212	76900209	A/G	TCTGCAACCAGAACCTTCACCATTGCTGTATAAGCAAAAACATCGGGCTTACACAAATTCCCCCTCATCCGATCCAAAAGCTCCAACACTTCATCAATCC	GCCTGCCTTACATAACCCTTTAACCAGAATCATATAAGTAACACTCTCTTCCACCAATCCATCTTCCTTAAAGTCCTCATAAACTGACATTGCTAAATCT
SNP7216	76900442	A/G	TGTGATTTACATGANGGAACGATTAGAAGACATTATTCACTCCATNCTTCCCAGAAGTTGATGCCACCCCCGCTTTGGATTTTGCCTAAGTTTGTATGTA	CCATATTTCTTCTTGAAAGTAAATACATTACTTATATTACTTTGTAATTTATTTTTTCAATTACNTAATCCTTTTCCTTTTTNTCNNNNNNNNNNNNTAN
SNP7217	76900723	A/G	TTCTCTNGCTTCGCTGTTTATATTCAAGAATGGTTCCACTTTGTTTTAACTTTTATTGTGATGATTGAAAATATTTTTTTACTCAACTATATTCAAGCCT	TTGAAAATGCATGATACATGGCTTAGCATGGTTACTCTCCAANAAATTTTNTTTTTGTTCCTCTCTTTGTTTGTTTTTTTTTTCTTTAGCTTCATTTCAA
SNP7218	76900527	A/C	TTTTCGAGTCTTTCTTCTCTCTCTTCTCTCTATATTGACAGCTCTGCAACCTATATTCATCTCCATGCCTGTTTTTCATCATCTCTCGCTCTCTCTCTAA	CTCACACCACCATCATCACAAGCAGATCAGGTAGGTTCATTCTCATCCGATGATTATCGGTCACTCTATTTCGATCGTCCGTTGTTAATTCGTGGATCTC
SNP7219	76900330	A/G	TATTTATCAGCTAATTTTTTCTATTACTGTTACACAGTGAGCAGGTATGGTAAACCTATGGCAGAAAAATTGTTACAACACAAAATCCATAGTATAAACA	CTAAACAAGATCTACCACTAAGGTNGCCCAATNATGATATTATATGCATATCTATGCAAAGGACCTCTTGAAAAAACAAATAANNTTCAAGTAATTATTA
SNP7220	76900374	A/G	NNNNNNNNNNNNNNNNNNNNNNNNNNNNNNNNNNNNNNNNNNNTATCTTATCTGAGATGAAAAATCTCATTGAACTCCAGTTATCAAATAACAGTTTATC	TTGCTTAGTAGCATCAACATCAACGCTACTACTCTTCCTANGNNNNNNNNNNNNNNNNNNNNNNNNNNNNNNNNNNNNNNNNNNNNNNNNNNNNNNNNNN
SNP7221	76900648	A/C	CAAATTGATGATTAAGCCACTGAAAGAAACCAACTCTTACCTACGAAGTTTTAAATTAACAGAAAAGACCCCCCAACGACCAAGTTTTAAATTTCATAAT	CTATAAAGCAATTGAATGGTGTAAAAAGTTGACGTGACTTAATCAACTTTTTACATATTTTTCTTTTTCTTTTAANAGAAAACAATTTTTAACGTTTCTT
SNP7223	76900551	G/T	NNNNNNNTAACAATAGCTAATATCTTATAAATGAATCGAAAGCCCAATGAAATGGACCAAATTTCCTTCATTTGAACTCCCTCACAAAAACGAACATTTT	TCAATATCCAAGCATTGAGAAATAGTAGCATATATTCTATCAAAAAGAAAGAAAGAAATAGTGGCATATATATATATATATATATAATCTGCCATTCTTC
SNP7224	76900487	C/T	NNNNNNNAATCGAAAAAAANAATTGAAAAATCNAAAGCAACTTTACCTGAGGAAGATCCATGATNTTTGGGGCAGGAAATGGCGTAACAACCCTAGGTCT	TGAGCATCTTCAACCGGTTTCATTAAGTGAAGAATNAGGAACAAGANNATGAAGAAAGCCAAAACCACAAACCCAAGCAGAGCCTTGATATTAACATTTA
SNP7225	76900308	C/T	TATTAATAACGAAACGACCTCATTAGTCATAGCAATTATTAGCTAAATGTAATGAACACCATTAATTCATTTAGCAGTTTTGTAAGTAATCGATGATCTC	TGTCAATGCACCTGTAATTGATTCTTTGGGAAAGGTAAGAATCCCACCTTGAAGAAGCTATAAAAAANAAGCTAATACTCAAAGCAAAATCATTATCACT
SNP7226	76900426	G/T	GTATTTTTACTATTTCAACAGTTTTGTGCTGATTTTTTTATTTTGAGAAGATTCAATTTGAACGATAGAATGTGAGAATTTTTGCATGACAATACAAGTA	GCATAATTAGCATAAGTAACCAAATGTTTGAGAACAGTAAATATAATTAATCCTTACTTAAACAAAAAATTAGGGGCTTAACTTTNTCAAATGTCTCTTN
SNP7230	76900708	A/T	TTTTTCCACTGTATTATTGNGTGGTTCTTGCTTATTGCCCTTAATCTTCATCCTGAATCTATGCATATCTGGTTTAAGGTGATGATACTTTTCTGTAGTA	ATTTCTCAACTGATAAAATTCATTTGAAACTCCAAATTATGTTATGGTTTAGTTGATGTATACTTATCATGGTGTGCTGCTCTGCCCTTTTTAACCTTAA
SNP7233	76900218	C/T	NNNNNNNCTGTCTTTTTGTTATACCTTGTCTCCTTTGTCATGTGCATAGAATTTCCAGGTGTACAAATGCCTATCTTAGATTATGATGAATTTCCTCTTA	ATGTATAAACCGTTCCACCTCCAAAGATGAGGTGTTCTATTAAGTCGTACCGTGTCCCAGCCACTGGCCATGAATTATTAGCTAGCTCTCCAGCCCATTA
SNP7234	76900591	A/G	CCAATCTCTCTCACACACAAAATAAAGCAGTGGATGTGTGGTTGAGAATGAACCCAGCATTAGAAAGATCAAAGTAAAAGCCTTCAAATATTCATGTCCA	ATATCGTATATCCCCTAGTTTTCTAGTTATTTTGGGGAGAAAATGATGTCGTCAGAACGTACCGGCCTGCAGAATTATCTCATGTTTTGTGGAGACTTAN
SNP7236	76900420	A/G	GGTGATTTTTTTAATAAATGTGTGCTCTTTCTTCCAGAAAGTTTGGTTTCCCTGCTAAATGTATTTAAGTCATTCTGTAATGGACTTGCCATGATGTATG	TGCTTTTTATACTTGGTAAACTTGCTAGTTTTCCTCTGTCACTTCCAACAAACTTATAATGCCCGAGTTCAAACATCTTTTGCAGGATCAATTGGCTACC
SNP7238	76900230	C/T	ATATTTCACCTAAATGGACAAATTATTAGTTATCAAACAGATTTAGAAGAACCCAAAAAAAAGCTGCAGTAAGAGGAAACATGCAATATTTACCAAATTC	CAAAATATGAAGGCAATAGTGAAAGTATCANCCCCTCGAGGGAATTTAGCACTTTAAGAAAAATGAATATTACTGGTATGAGAAGACATAAAACTTACCA
SNP7240	76900297	A/T	AACTTTGACCTAGATGATTATGATGTTAAAACTACTACCAAGCACACAGCATACACATACTTCACTCAACATATTTGCCTCGTTTTGGGACCAAAGTTTG	TTGGTTAGAAATTTTTATTTTTGGCAAGAGTCTACCAATGTTAATTTTGTTATTGATGGATTTTCCAGGAGCACAGCTTGGGGAGTGATGTTCCTTTGAA
SNP7241	76900634	C/T	TGCTTCTGTTGCCCTTTCTGAGTTCGGTTTTCTTGGGGTTTTTGTATGTTCCTACATATTTTATTCAGTGTTTTTTAAGAACTATATTTGGATAAAGCCA	GTTGGTGTAGATTAAATGCGGGTTCTGTTTTTATTTTTGCTGAGTTTAGTTTCATTGGGGATTTGGATGGGGTTTATACGGTGCTCCTATATTTGGATAA
SNP7243	76900688	C/T	TTTCTAGTGCATAGGCACTACATCACTTGGTCTTCCCAGTTCCTCCCCCCACCCTAACCTTCTTTTTAAATTTCCATCTAGACAGCTACTTCAATGAATT	GCTAACTATTCAGATTTGCTTTAAAAGGATTGGGTTTAAGTTGATATAATGAATGATTATGCAGATCCAAGCATTGTCTGAAACGGCGACTGAGAATTCG
SNP7244	76900699	A/G	NNNNNNNGAGTTCTTGATGGAACATCTATGGTCCGGGGGACATGATAGACAACCCATNTGACTAGTTCACATAATTATGAATCTTCTATTCAAATATTTT	ATATTTGACTCCCTTTTCCACAATNATAGCTATACTTATGAATGAAAAAATCAAGGCCATCAAAGCCTCCTTGATGATGGTTAAANNNNNNNNNNNNNNN
SNP7247	76900557	G/T	TAAAAAGACAAAGGTTGGCCTTTAAAGGGCCTTGCACCTAGCTCAAGGCACAACCTTTTTACACCTTAGCAGGCCTCTTCAAAAGGGTTGTGCATGACAT	GTTTCACAACCATACTCATCTATGTTTCACAACNNCACCCTATGTCATTATGCCCNCAAGTTGTNNNNCANCCCATGGTATTGTGTCCATGTGTATGTTC
SNP7248	76900629	C/T	ATACCCCAGAACTAATTATATCCAGAAGGGATAAGTTAGCCTACGTGCCATCTAAGGGTGATTCCGCGGCTGCATTTGNTGCACCTGGTGGTGGTGCTGC	TCGCTCGTTGCTGTCACATCCTCCTGATCGGGCCTTTTGGGACAGTTTTGATGTGNNNNNNNNNNNNNNNNNNNNNNNNNNNNNNNNNNNNNNNNNNNNN
SNP7249	76900394	A/G	NNNACCAGATCTGTTACAGTGGCTGTGGACTTTGTCCTCTACTCTTGCGTTGTTTCCGTATTTACTTTTTCTGTGCCAACAGAAACACTTGCTGAGTCTT	GCTTGGGATTGAAATCCATTTTCTAAGTTGAATGTCTTGCTACAAGGGTTGCAAGAATCCAGGCCTTCAGACTTTANNNNNNNNNNNNNNNNNNNNNNNN
SNP7251	76900485	A/C	CAGTAACCCCGCTCCCCTTCCCCCACTAATATATATAGGAATGTATTAAGTAGGAAACTGGGATCCATGCAATTTGAACCCACTAATATATATAGGAATG	AATAAGTAGGAAACCGGGATCTTTGCAATTTGAATGCCTCCAATTTTATATACTTTGGGACTAAATCAACACTTCATTCTGAGAATGAGATGAGATAATT
SNP7252	76900397	A/G	TCCTTTTTCCTTGTCTGCTTGTTGACCGATCATCATTATAGAAGGTGTTTGTTTGATGCCCACACGCAAGACATAGAATTTGTTACTTGTCTTTGAATGA	TTAGTTGTCTGCAAATTAACAATATATGTCGATTGAACTTGAGAGTCGCTTTCAGCTGTTTTGCAAAGGTGACAAGTACTTCATACATGTGCGATGTTGG
SNP7253	76900647	C/T	NNNCTGGTCACAATGNTCTACCTGTTGATTTCAAAGAAGTTTCCTGGCAAAAATATGCTGGAATGAGGAGTCCCTATGATTCAGTCTGTGGTGAATTTTT	CTGCATGCATTTACCTATGAATCATGATGCTATCNGATTTAATTTTTTTGAGAGGAATGGACAGGTTTTTTAGTTTCTGTATGCCAAATGGTACTATAGT
SNP7254	76900480	A/G	TATCCCTGTACAAAACTGGACTCAAGATTTCGCCATCTCCTTCCGCTTTCCCGTAAATTCTCCTATTCAGTGAATCAAAATCCCCTTCACTCTCACTCCC	TCACTACTATTCCTTTTCTCTCCCAACAATTTCACCAGCCCATCTNNCACCTCATCCCCTGGAACTCTAGCAANGTTCCGNATTCGAGGCCAGTTCAGAA
SNP7256	76900692	A/T	AGATCATGGAGGATGTAGAGACTCATGAAGAGAACAAGGACGTGGGGATGGTCTTTGGCGCCAAGAAAGGGGCTGACCAACCTAGGGACTCTAAGCAACT	CCTGGGATGGGAGTTGAAAATGAAGATCATCCAATCAAAGTTGGTGAATAATTTCTTTTGTCACTTTTCAATATTTTACCTTTTTGGCCCGTATGATGTT
SNP7257	76900542	G/T	TCTCTAATGCGAGGTTAACCTTGTTATTTCTACTTAATCAATGCAATTCATTTGAGCATATGGGCTTGTTGGAGATATTCTCCTCAACTTCAATTCTCTT	CCTTTCTTCACTTTCTCTCCTTTTTTGCATATCCTNGATGAAATGTANTCATATGTATTATCATAACATTTTACTGAAGGAATTTAAGAGAATCTATACC
SNP7258	76900231	A/G	TCTAGTTTTTTGCCGTTCTCCTCCACCTGAAACTTGCATTTTCCATCGTTGTCTGGTACTTCCTGTTTCTCTTTGACTTCTTCCTCAGGTGCAATACCCA	TCCGTTGGGCTTGTCTTTGTTTACTGCTTCATTTAGCTCCACAGTGGCGGAGGTTTCCAGCTTGTCCCCTTCTTTTTGAGTTACTTCAGCACCAGCTTCC
SNP7259	76900579	A/G	GCTAATAGTTGATGCTGTCAATCAAAAATATGAAAAAAGAAAGGATAATCAGGTGCAAACCTAACTGGATAAAGATTCATATTAATACTCAAAAATAAAG	TATAGCATAAAAGTAGAGGGAATATGCACCTTGTCATTCCGCTTATATGCTCTTTTAAACTGCAAAACAATCCTTCTCATCAGAAGCTCTCCCACCTCAG
SNP7262	76900720	A/G	CATCATATATACTAAATGGGGACACTGCGGTTTTAATTGCAGGTACCTTCCGGCTCGNACTTCNTTTTTTGCCATAGAGGGGCATGAAACTGATGTGAAA	ATGGGGAAGGAAAGACAAAGCAGAAGAGGCTTATGGGCCATGACACCTTCTCGCCCCTCACATTTTTAGTCCCTTTCGTCATTTTTATTTGCATGACTGA
SNP7265	76900305	A/T	GCCTTGACTTCATTAGATCTCACAAAGGAGGACTCCTATTAATTGGAGATTTCCTTTCATTCTTCAAGCGAGTATCCACCACACCCACTGATTTCCTTTT	AGTCAACAACTTTCATTAGAGTTGACAGGTAAGCATGGTGGGCCTAAACAAACACCACCGCATTNCACACTACAATTCGGCACTATAACTGTACCTTCTA
SNP7268	76900510	A/T	AGTCTACCAAGGTTTTATTTGCCATACCCAAATTTACTTTGGTCTATATTCATAGAATACCATATAATTTTACGCAAATCAAGGTCATTTAGATTAATAT	TACCTACTATCATAATTCAAGAGAAATGAAAATCTTATTCCTTTGAAATGTCTTNAATATGTTATTTAAACAATCAATTGCAATAGGGGCATTGTAAGTA
SNP7269	76900685	A/G	TGACAATCTGGATTATAAACTGTGAAGTTTTTCTGTCTGTTTTAAGGTATCTATCTTTTTCAGTTAGGTATATGAGAGAGAGGGGAAAGTCAGCTGGCAG	GGAAGAGGAGTCATCAGCTGGGAATTTTGGTTTCGAAGAAGGGATTTGGTTTTATTATCTTTATAATAAAATGTAAAGCCCTTCAAGGAATTTATTTCAT
SNP7270	76900657	C/T	ATGAACCCGATGGCCTAAACTCCATGGTAAATCCTATGCTTTCAAATTGCCCATAGCATTGCTAAGAGACTTACTTTACAAAGCACCCTTCTCTCCCCTT	TCTATCCTAACCTCCTGTTTAATATTCTCACTCCTGAAAATGCACCTTTGAAAATATCTACAAACATTTCATTAGGGATGAGAAAAGGATCAATAAACTA
SNP7271	-	C/G	NNNNNNNNNNNNNNNNNNNNNNNNNNNNNNNNNNNNNNNNNNNNNNNNNNNNNNNNNGTTTCTCATCCATTCTGAGGCATTTCTACGATCTGGAAATGGG	CGGCATAGTCTAGATGAGATGTAA
SNP7274	76900365	C/T	AAAAATAAACATTACAAAGGTCATTTGGAAATCCACTTGGACATAAAAAAGAGTTCATAATATTGTTGATGAAAGAGGGTATAATTGCTTGAGTAATTTC	CCACAACAATTTTTTGGATCATATCNTCAACAGAAATGGGGAGAACAGAGGCTCCAAAATGAAAAATTTTAGCGAAGTAAAAAGTAGGGTCAATAGTTGT
SNP7276	76900291	C/T	GTCTCGCCATGCCGAATCTGTAAGTTTCCCTGTAAAAGGTATTTCAGAATACAGCTCAGATCACAGTATTTCCAGAACTAGCTGCTTGGCAGGCTTGAAC	TAAAATGCAGTGCAGATAATGAAACAGAATACAGTCAAGACACATCGGAGTGTGATGTCAAAATGGTTGTTTTTCCAGAACGGGAAAACTTGCTAAGGAG
SNP7277	76900593	C/T	CCACCAAAAACACTTCTAAATTTTTTGTGTTTTGAGATTGAGAAACTATTAAAATTTGAGATATGCGATTGTGCTGAAACTGAAATTGTTTTCATCAGGA	GCTTAATCATTTGCAATGTTGAAATAGAAAAAATTCCAATTAACTAACCTAAAATACTTGGATTACAATGGTAGATATAGAGAAAATATGGAATCGTAGA
SNP7278	76900208	A/C	GCATTAATAGCAAAATTAGAAACAAAACAGTTATCAATTTTGAAAGTCAACTTGATAAATTATTTACTGGGAGTTACCTGGAGAGCACAATCTTGAAAAG	TTTAAGGGAAACATCAGTTAGACACTGGGAAAACACCAATTCATTAAAGATCTGCTGGCTAATATCCCTTGGGAGCATAGAAAAAGTAGTATATTTATCT
SNP7279	76900511	A/G	NNNNNNNNNNNNNNNNNNNNNNNNNNNNNNNNNNNNNNNNNNNNNNNNNNNNNNNNNTTTTTTTTCTAGTAATTTTATGATTAGTGGCAATTTTTATACC	AAAATGTCAATTTAGAAAAGTTTCCATTNATAATATAATCTAAACCTTTAACTACTAAAAAAATATCAAAATTGTTAAAATTGTATTAATATACAAGATT
SNP7281	76900631	A/G	ATTTGCCATAACAAAAGTGAACAACTGGCACAGATTTGGTAAATTGATTTTCACCATCTTCAGGACATATCAGTGGAGCAGCTTCAGCAACAAAAACAAC	CCACTGATGACAACAGATTATGTGCAGAAGGTTTTGAGCAGATCCCTTTGCATATTCATAATCCCTTACTCAGATTCCAAAGAAAATCAATCCTGTCAAA
SNP7290	76900357	C/T	AAACTAATCATTGAGCCAGAATTATTCTGGCACCTTGAATCTGGGCAGAGAACCAACCGTAAACTCTCCTAATATCTTTCAAGAACCCCATATCAAATGG	CCCTTACCTTCATGACCCAACATTCCACTTTTAGNCANACTTAGCCCCCATTTAGAGCAGCTTTTTCTTTTTTATTTTGATCAGAACCATGTAATGCAGC
SNP7291	76900319	G/T	CTCCCTCNGATGCTGATAAAAAGGAAACTCTTCTACAGTCAAATACAAAATAAAAATTATAAAAAATAAAAAAAGAAGCTTGGGATAATCCATTGAGCAC	GATCATTAAAAAATTCTACTACCTTTTTTCAAAAACTAATTAAANGAGTTATGTTGAGTGATAGAAACTTACTGTTCCCAGCACATCACTCACATCAACT
SNP7292	76900737	A/C	TACGAGCTGATGTCATTCGACCTGATGTGCAAACAACAGAAATTGCCATAGCATTTACACTTCAAGAATCAGATAATGGGGAATATAGCCCACATTTTGA	CAACAGCCTGTTTTTGCTTTTCTCCCCCTAAGGACATATGGTCTNAAATTTATTCTTCAAGGTGATTTTGTTCTTCCATCATCTAGAGAGGAAGTTGATG
SNP7293	76900219	G/T	TCTGACATTGGTTTATCCTTTTTTGAGGATGATGATGAAACTGAGAAAAATCCTGATGAAAAGGTATGATACCCCAAAAATAAAATTCCATTGTTCTATT	ATATTAGTTGCTTTGATTTTTGTGTAGTTGTTCCAATNTTTCCTTTTCAAATGAAATTTTGGATGTTTGCTAGCTGCATCCACAACACTGCCCCTACTGG
SNP7294	76900671	C/T	TGGATGTTTATATCTAAGAGGTGCCTCCTTGNAAACTTTTTTAGAAATATAACTATTTAAGAGTGCATTCTTTACATCTATTTGATATAGATTCCAACAA	ATCTGATAGAAAGAACCATAAGGGTTCAAACAAAAGTTAATTGAGCAACTAAAATAAAGGTTTTTGTATCTAAAAGGCATGCACAAGAGAAAAATACAAA
SNP7301	76900600	A/G	AGCCAACATTAANTATCNCCTACTTGATTAAAGAAACTTCTACTTTATGCCAAGACTAACCCTCATATAGAGAACAAAGACGAGGCAATGGAGGACAACC	AAAGGGATATGAGACCACAAAAATGCTAACTTNCAAAGGGATGAATGACCAAAACCAACATAAATGCCCCTCAAGGTTTTGTACTAAAGGATACTCTAAG
SNP7302	76900310	A/G	TCATAAATCAACCCTAATCCGCATGTTGGATCTTTCTCTTAACATAGATAGGCCCCGAGTCTTGCCATCAGATCATCCTTCAACCTTGAGTACACCTTCA	CTATTTTTATGCCTTCATGTCTTCATTATATCTGTAGTCATATTTTGGCCTCAAGTCATGTCATTGGTTTAGTTCATCATTTTTCTTAGCATAGATTGCC
SNP7303	76900721	A/G	TAACCAGGTATTGGTGCATCGGAACTATGAAATGTCTGGAGGAGAGTGATTATTGCTCCTGCCATTCATCTTCCTCTTCTTTCTTCTCTT	CCTACCATATCCCTTCTTATTCTGTCCTTTCTGGCCACATATGCTACATTGCTTCTCAAAGAACTAGCCACACAGGCCAAAAGAAAAAAAGGAGAGGCTT
SNP7305	76900624	A/T	GTTTGGATGTTCAGACCTTGACATGGCTCAGAAATGGAGTGAATCTTGAAACCATGCAGTGTTGTTCCCATGGAGTGGATGGCTACCTGCTTAGACTGTT	TACTATAGAACTGACCAGTGTCNAGGGTTTAAGAGGTAAATTCCGGTGGATTAATCTCTAATTAACTGATAGGTGAAGACTTGGTGAATGTTTTGGACTA
SNP7308	76900573	G/T	GTTTTTGAGCATTTAAAGTTTTTGGGAGGGGAATTTTCTTCCAAAAATGAGCTAAAGGCAATAACAATCTTTAACCATGGATAACATGTTTGCACCTAAA	GGGAATGAATGTGCGCTTTATGTGCACAATTTAAATTGCATCTTTGGGGTACAATTTAAGTGATCACCTAAGGATGCNTAATTTAAGTTGTGCCCTTAGG
SNP7311	76900295	C/T	TTTTCTATTTTTTTNNAAACATTTTTTCTTCCTTTTGCTCTTTGAATTGACCGATAAACTTCCTTTGTTGCTCCCATGAAACTGTTGTGCTGCTCCTTAT	GTTTCTCTAATTTACTATTGAGCATATGCAAGTATAATTGGATACNCTTGTAAATNTTGGCATATATCTTATGTTTAACCTTAAATGTTTCAATATCAAA
SNP7312	76900663	G/T	CCCCATGAATTTTTTTATATTTTCATCTTTCACTCTACCATGGTTTCCATAGTTGCCATGTTCATCTTCACAAATGTTAGTCACTATGCATTATTTCCAA	TTGAGGCACCCATGGTAATATCACCCTGAAAACATGCATAAAATATATGAAGTGACAGCTCAAAAGCCAAAAACCTAGTGGCAGGTAGAAAAGCAGAAGA
SNP7313	76900235	A/C	TTACAATTTTAATTCCATGAGAATAAGCAGAACCCAGCCTTCATATCTCTAAACAATTTTTTATACATGCCAAGCAAATAAAAATGGTCATCTAATGCCA	ATACAAATGATTCCAGTGAACCAATATCTCCTCAAGTAATTTGGATATGTGCCAAAGCTATGTCTATGAATGAGAATTCCACCAACATGACTCTAAGAAA
SNP7314	76900609	C/T	CTGATAAGTACCATTTTTTTTTATACATTTTGTTTGTTCAATTTAGGGTTAGGTCAATTCACATAATTTTTTGTAGAACCTTAATCCCACAATAAGTACC	ACTAGCTAATAATTTAAGCTTTTAGGTAAAAATTTCTCACACATGGAGTGTCAAAGGCTAGTTTTTTAGGTTGACCAAAAAATATAAAGAGACAAATAGG
SNP7316	76900443	A/G	AGCTTCCAGAAGCACTTGCACNGATCACTCTATTTATTTCCTTTATATTGTTCTTGATTATTTACTGCAGATGTGTTTTTTGCCGCAAACGGGCTGATTT	CTTGCCTCTCAGAAGGTAATGATGCANAAGNAGGATGTTTCATCANCATTGTATGGGCTGTCCTNCTTGATTTTTAGATTGATTTAGCATTGGTTAGTTT
SNP8002	76900364	A/T	CTTCTTCTTTTTGTTCTTTGCTTCTGGTTGAGGAGGCAGGATGCATTAAATATTATAACAATGTAGCAACTGATAATACTTAATTCAAAATGCATTTAAA	TTTTGAATCCCAAAGAAAAGGCATATAAATTAGACAATGAAAAGTTTAACATTTGGCTTTAGTGCATTAATTGCATATAAACTTCATAACCCACCAATTA
SNP8003	76900694	A/G	CCTTTTTGGAACAAGCACAGTGAATGTTGTATTACTACTCCAATTGATTATATATTATGAAATTCCTCAAGAACATGGACTAAAAACTCTCTTAAGATGG	CCAACAATCTTGAAACCATCTAGGCCTAAAGCCTTATCTCTATCCATTTGGAAAATTGCATCCCCAATTTTGTTTTCTTCAAAAGGTTTATCTAGCCATT
SNP8013	76900412	C/G	AAAAAGGTTTAATCATTTCAATTGAAATCTCATATCCATGTCTTTTGGCTAANTTGGAAGTCAAGTCTTGGAATATGCCGAAATTCTTGAGTGTCTCGCG	AGACATGTAACTTATTTGAGGTAGCATTTGCTATTGGAAATGTAGTAAAATATACTAATAATCCCAGCTACATATTAAGAATTACTCATCCACGGCGTAA
SNP8015	76900217	C/T	AGATCATGATTAAAGACAGTGATGTTGAATTGGCGATGGATGAGCTTGAACTTGATATGTAGAGGTTTAGGTTTTCCATGATGACACAGTCGTGGATGGC	AGCAGTATGTGGATGGAGAGTTGGTTGTGATGATGCCCAAAGGTGTGGGGATGGAGGATNCCNGTAGAGGTGGCAGCGAGGAATGAGAGGTTTGGGAAAG
SNP8016	76900255	C/T	GAATAGTAAGAATAAGAATCATGTATAAAAATTCATAATCAGACATTGTCTCTTCCTCTCAAAATCCAATGTCTTTTGTAACTCCCCTTGTTAGGACAAG	GCACTAAACTCTGTGAAAATTCCTCGTTCAATCTTTTACTTTTTGGACTATTTTGGATCGACTCTACCCTTAAGGACTTAACCCTATAGGATACCAATCC
SNP8018	76900449	A/T	TTTACATCTAGAATTACACCTTTTTAAATCTACCCATACCCTCCTTAAGCACCTACCTAATCATCCTGAATAAAGTGTTCTCATATTGTTGCTCATATGC	AACAATGCACCTATAATTCAAGAAGGTANNGTGTCTTTACTTCGGCTTTCNGTACTAGTAGTGTTGTACNNNNNNNNTTCATNNNNNNNNNNNNNNNNNN
SNP8019	76900702	A/G	GTAAGTTCATTTGCACTCATATGATCCAACCTCTAAAATATTTGCTGTTTCAGCATCTGTTTGTTGAACTGAGTGGGTACACTGATATAAACCAGAGTGT	CTAAGGATGCTGTTGAAGTTGTACTAAGAAAAGAGCTGCCATTTGATGGATAATTGTGAAATTTATGTTGAATGATTTTATAATATCATCTGGACTATTT
SNP8020	76900227	C/G	TCTCAAACCCATTTCATGACAAGCCTATCTGTTACTTGGATAACTTTTAGAAATTGCTTCAACGCNTNAAGGTCTTCGTAAACTTTTTTCATTATTATTT	AGATCTAAATCTATAAGCCACTTGCCCTACTAGGAGTGTAAGTGGNCCTGCAAATATTAAAAAGATGTGCATGCAGGTCATCGTCACTATTTGACTTGAA
SNP8021	76900244	A/G	CAACATGATTAACATGTTTGTGCCCATATTTAAATATGGGAACGGACCATCTGTAAAAGATAGTTATACTAATNACACAAGACATTTGAATGAATTATAT	AAGAGTATACAAGACAACTAATTATGAAGAAATTTGAGTNTTTATCTACAATTTACTTCTTTTCCTCATCNNNNNNNNNNNNNNNNNNNNNNNNNNNNNN
SNP8024	76900478	G/T	AAAAGGATGTACTAACCAGTATTTTGCTTCCAATGTTGGTTTTTTTATTTCAANGGCTAACTAACACTCTCAATATGGATTTTATGATGA	TATATGGGTTGGGTATACATGTANGTACCACTCTTGGTAAGCCAATGTACCACTCTTAGTAAGTCGATGTACTACTCCGTATAGAAGGGATGTACTAGCT
SNP8027	76900327	A/G	AAATCAATGAGACAAGNTATTTTACANACTATTCATAGAGAAATATTTACAGAAGTAACAATTNTAAAATATTGNAGTTCAATAGTCATTGGCAGTTGAC	ACATCAATCACAAATAACTCATGACTTGTGATTATGGCACTAAAGCAACACCNATATTTTTATAGTTTAAAGATCATCCTTGGAGGATGAATGAGAGACA
SNP8028	76900616	A/T	ATTTAAATCTCATACCAGACATTTCAACTCTAAGATTGTGAGTTGCTACCAAGAATCCCATATGTATTTTATGTTTATAATTGGCCATGATCAAGTCAAG	TTGAGAGTAGGTACGATGCCGTACTGCTGGACAAGGTGCGTTCTGACAAGTACAAGTTTGAAGTTTCCTGTAGAATGCTGGAAAGTAGGCAGGTGATGAG
SNP8030	76900387	A/G	TACTGATAGATAGAGCTCCTTTCATTGGGGAAAAGAAATTATCCAAATAGGCAGGCTGAATTTTCATAAATAATGATCCAATCATCATCCGAGTTAGTGA	TATTGTTTTACATGATAATATGAATGAAATTGATGTCAGCTATTAGCATCTCCCATGTTTGAAACTTTGCATACCTGATCAGGCTTAAACTTCATGCAGA
SNP8032	76900469	A/C	TCCAATACAATANATATTTACTATATTCAATCTGTTTCACCACAGANGATATCATTAANTCTTGCACTCAATTGNGGGTTTTATCAAGCCTAGTTCAAGA	TTCAATTGATCTCATTTTCGTTCTTTATTTTGTGTATGAAGATTTTTCCAACAATAACAACACAAAGAATTTGTCAATCAGCACCAGCATTTCCCAGTCC
SNP8037	-	A/G	ATCAACTTCCACCACCTCCCC	TCACTCCTCTCCCTCAAGTCCCCTCCTCTTATCCTACTTTCGAAACCATAAGCTATGAGCTCTTAACCATGCATCCACAACCCTAATGTCCACNAGGCNC
SNP8038	76900204	A/C	TTCAAATGGAGATGAATACAGGTAAACATGATGCAACAGACTATGTTGAAGACAACCAAATGCTTCACTATCCTGTTCTTTTCCCAAATAATTTCAGCTC	TGATCTCCAAGACTCAGCCAACACTAACATGTAGGTTTGGGCATGGCCATGCCAAGATAGAGAAATACATTGGAACATTTAATGTTTATGGTTGTCTTAG
SNP8039	76900537	C/T	CCAAGATCAGCAGGTTCATCACCCCGCATGGACAGCAGCAGCAGATCGCCGCGCACTCCGCGGCCGTCCCTCCAGCCACCTCCCCTATCCTCTTGCTCTT	TCGCTCTCTACCGGCGCCACTGTCTGCCGCCGCTTCTCCTCCACGCCCATGTTGTTTTGTTCCTCCGCCACCGGCTTGCTGCTCAGCAGCTGCTGCCTTC
SNP8042	76900640	A/C	GGGGCCAGGAAAGTCTTGACCTCTGGATTGGGTTGTCTGCAAGATGGCCCCTCCTCTTCAGTCTTCGCTTTGAATCCATCATCAGCTCCCTTGAAACCCC	TGATTCCTCAACAATTATAGTAGTGGAACACACCCCATGAACTTGAACTTGTCTAGCTTGGAGAGATTCCATACAAGTATAGAAAAGGTTGAATATTTTA
SNP8043	76900434	C/T	CATTCGATTGGAGTAAGCAAAAGTGGATTCCATCTGTCAAATACTATTCGCCCTCCACGCCCAATCCTTCCACTTAAGCTAAAGTGCGGTGAAGATGGAC	ATGCTTCATTGAAGAATCATCAGATGGCGGTACTATGCCAGCAGCTGCCAACTTTTCTGGATCTAGAGGTCTTGTGAACAACAAAGCAGGCTCAAGTGGA
SNP8046	76900713	G/T	CCTTCCCTTCNAGCATTTCCTATGAATTTCGTGGAGATTTTTAGTTACACAGTGAAGGCAAAATTGTCAATTTCCCCGAAATTTTCGTAGACAAAGAGTG	GTACCGTTCCTTTCCAGCGGTCCATTGAGAAATGCTGCATACATTTTCCTGGAGTAATCCTGTTGGTACAAACTGATCTAAAGAGAATTTATAGATGCTG
SNP8048	76900493	C/G	TGTAAGGGACCATGCTCCATTTTCACCTACTATCTGTTATATTGTTTAGTCACTCACTTTGTGGAAGGAGGGAACCTAATGGCAACAGCATGACCTAGTC	TTGTAAAATTCTAGTCAAGTGCTAATCTGTTATTTTTGTAAATTGTCAGTGCAGGTTTTAGGAGCTTCATGGTATTTGTTATCCATTGAGCGGCAGCACT
SNP8049	76900236	C/T	GGTTTCCCCTTTTAGGAACTGAAAGAATACTACTCTTCTACTTGCCTACAAATGACTCCAAGGAATTTAAAAAAGTGTTCAATGACAAGTTCACCTTCAA	TCCGTATGAGGATAACTGATTCCATCCAAATTTACTCTAATATGATGACAGCTAGATTTTTAATATATCAAATAAGGATTTTATGGACTGTATGAGTATA
SNP8052	76900336	C/T	NNNNNNNNNNNNNNNNNNNNNNNNNNNNNNNNNNNNNNNNNNNGGGCTACATCTTTTNNAAGGTCTACACAGCACGNTGNTGAGAAAGATAGGAGGAAGG	AGCATGAGAGGCAACATTAAGGCCATTCAATAAAGACGTACCATAGAAAATCTCCATGACAAGGGCACACCAAAAAAACAAAGAGTGGACTACATCTNNN
SNP8054	76900423	G/T	ACTTTTAACATCTTCAGAGATGATTGTTTATCNATCAATTNTTCAAAAAACATAACTTTCTTCAAAAACTTAGTTAGGTCTCGAAGAGATTGGAAGAGAA	AAATGGAGGAAGAAAAATAGGAAGATGAGTGTGTATTGAACTTTAANGGNATTTTGATATTTT
SNP8055	76900747	A/G	NNNNNNNNNNNNNNNNNNNNNNNNNNNGGAAATTTGAGATACTTTTTCACCAAGACATTGNAACTCACAAATAAAATGGGAGTTGTGAAAAGCTTAGAAA	AGTGTAGTTTTCCTTGTAAGTTCAAAATCAATTGGTTTACTGTGACTTTGGGTGGAATGAGTTAGGTTGTTTTTTTGATGGGCAAATAATATAAATATTT
SNP8057	76900655	G/T	AATTGGCTACTCCTCTCATATAAAAGTGAAGGCATCACTTGAAAAATAGGAATTTCATCTTAACTATCATATTTTATTTTTTCTCTTCTTGTTCTTTTTC	TTTTCATTTTTAAAGCTTGGAGTGTTCAATCCTTCTACTACATTAAAGAAAGAAGGAAAATATGCCAATTTTCAAGTGATGCTAACTTTTTTACTAGTAG
SNP8058	76900417	A/C	TCCTCTGCAAATNACCACCATTGGAGCGATGCTGCGCAGCTACCGGCCCCACCTGCATATTCTGAACGCCGATCTTCTGCGAGCGGTCAAGGTTGTGCTG	ACCGACGCCACCTGAGCCTTGTGACTGCTAACGTGGGCAGGGGGCGCAGCCCCCCTCTCCTGAAACTGTTGTACCTTCATGTATAGGCCCTGATCGTGCG
SNP8061	76900216	A/G	AAACAAACAATCAAGCTTTATTATGGGTTAGGGAANNNNNNCATCTTGATGNAATATTAAAGAAGGTCAATATGGCAGACATAATTGAGAGCATGAAAGT	GGCATTGTACCACCATTATGTAGAGGTGCTATCACTCGTCATTTTTACCATGTTGGATATACACGTTATCTAGAAAGTGACTGGTTCTGGAAAATTGTTC
SNP8063	76900744	A/G	TTTCTTAACAGTCAACTTGCTTCATTTTTTTATTTGTTGCCCCTTTGTAATCTCATTTATGTTATTTTTGCCCAAACTTTTGTGTCTATTCATGAATGTT	TATTAAGTTCTCTATTTCTTTTATGAATGTTTAGATGACTCTTGTGACTGATTCNCCAATCAACTGATCAAGCAGTGATGACTTTGCAGCATTGGTTGAT
SNP8066	76900705	C/G	GGGATCAAAACATTGGATACAGAAAAAGGCCCTTTAGGGTCTTTGGAAGTTCTCTTGAAGCACAATCACATCTTAAA	CTCTTTGGAAGATCAAACTTCCAACATCAACGGCTCCTACTCCTGGAGGTACATATATTCTTAGTTTTACATTCTTTTGATTTTGTGGTTTAATTTGAAT
SNP8069	76900332	A/T	TCCTAAATTATTGATCCTTCTGTAGAATTAAATGAAACTTATGAATATAGAAGAATTTGTTTGAGATGTGTTTAATTATGCTATTTGTTAAATATTCTCC	TAAATTATATTTGCGTAACATTTTCAATTATCTATGTACGAGAATAGTTAACATCATTTCTAAATATGTCTGATCATGATCTTAATAATACAAATCCACG
SNP8071	76900433	A/G	ATGTAGTGATGCACTGCAACAGTCTTCCGAATGTCTGGTCGTAGAAATTCTATACTCTAGAGTTTCTCAGCTGGTAGTAATCCCTCCTGAAAATCATGGC	TGCAGCTTGAGGTGATGAATTGCATTTTTCTTTTTCTTTTTTAATCTAAAAGNGGGTAAAAGAATTGATTTATATATAAGGGAAAAGAGAAAACATGTAT
SNP8074	76900587	C/T	GCATATCTTTTCATTTTGTCTCTACTTGTTANAGAAAATGAACANGTGCCTAAGAATCCATTTCATGACTTTCATTATACCTCATTCAAGACTACTCATG	GCATCTTTGTGATTAGCCTATATTAATTTTGATTGAATTAGCAATTTCATTCTCTTATACGGCTAAGCATAGTTTAGTGCACTCTTTTAATAATCATAAG
SNP8075	76900298	A/T	ACTCATTTCTGATTGAAATCTCTCATTTGGGTACCACTAAAATGCTTATGACTTCAAGTTCAAAGTGCAAATTCAAAAAGCAATCTCCTCCTGGTAGTCC	AAGATGGTTAAGCTTTCTAAAAAGTGAAAGTGACTGATATTTTTAGAAGGCAATGATGGTTTGGAAGTACTTTATAAGAACTATATACTGTAACAACCTA
SNP8078	76900596	C/T	ATGGTGAAACTTGGATTCAACTACCCACTGACTTCCCTTACCTGATAATCTACCACACTCAGACATCATTTAGCAACCATTCTAAAAAAATTGGGAACCT	GTACGTATCATTCAATCGCTACAGCACTAATCATGCCAATGAAAATTTTGCTGTCCATTTCCTACTTCAAAGTGAGTGTTGTATGGGAATTTAGACCCTA
SNP8080	-	C/T	CATTGAATTAGTGGTAGACATATA	GGATGTCCAATTCTACAAATTATACTAAAAAGGATAAAAACAAATCTCTTCCATGTTCTTCTTCTTTTCTTTTTTCTTTTTTTCTTTTTTTGGACGATGG
SNP8082	76900438	C/T	TTATGATCATCTCACTATATCTGGTCACATCTGTCAGAACATCACCATCACATGGATCTCCATTGTTCTTCCAACAACTTCCTATATCAAGGAGATAAAA	TGACTGTTGGTGCCTCCTCCACGTTTAATATCAAGCGTCAGTTTCACAGTAAAGTTTGGAGATTCTGGCAACTGAAATGGCAATTAAACTTAAAAACATT
SNP8083	76900716	A/G	TGCATAACGCAAAGCAAATGAAACAGGAGATATCTCAGCAAATTGGAGAAATAAACTGTCTTTAACTCTATCCAGGGATTGGCTTATGTGTGGTGGATAG	CAAAGGGTCATGCTAATCCTGGAAGTGTTGGTTCTGAAAGTGAGGAACACTGACATGGAGCAAGAAAAGTCAGTTATAATTCAAATCAGCAAGAGCTCAA
SNP8084	76900602	A/C	GTCATGATTACTTGGCCTTGTTACCTTCATTTTCTGTCCAAGCCCACACCTTGGAAACACCTGCATTATCACTTGCATTTTCTCATTTGTATTTTTTGTC	CTGTTGGCCCTTTTTATCAGTTTAAAATTTCAATTCTTACATTACATCCCCTCCCATTATGGTTGCCTGAGGAACCTTACTTTATCTGTTTCTTGACAGT
SNP8085	76900288	C/T	GATTTTCTGGTTCAATCAATCCCATAATCTCATTATCTAGTTCTTTTTAGTTCCTCCAAAAAAATTTGTGGTGGTGGGGGATTGAGAAATATGCTTGTAC	GCCTTTATACCGGGCCTTAAGTGGAGTCAATTTGTTTACTTGTTTCTCTCTTTTTTCTTCCATTTCAGCACTGAGAAGCCCCATGCCTGGCCTTTTTCAA
SNP8088	76900206	A/T	CAAAAACTCCTCAGCTCCTCCTCCCTTTTTGGCTTCTTCCTCCAAGCTTTCTCGCTGCTCAAGCTTTTCCCTTTCCTTTCTAATGCTACCAAACCCGAAA	AAGTTCTCCCTCAACAGCCCCACTAACCACCACAATGCAAAGAATGCCCCCCCTTTGCTACGTGTCTCTCACCCAAAGGTGGCAGAAAAGTGGGCTGAAA
SNP8090	76900326	C/T	TGCTTTTCCACCGCNNAGTCTTTTTTTCTTGTCTTTAATTTATAATTCACCCACATCCCACATCGTAAAATTGTAGATTATTTTATGGTGTAGAAATATC	AGTTAAACAAGTTATGGAATGATTCGTAGGCCTTCGAAGATCAGTTGGACCAATTGGGCCCAGTTGTTGCTATTCTGGATCCTCTTCTTGTCTTCAATTT
SNP8093	76900250	C/G	GTTTATTCGAAACTTAGCCCTAACACTTGGGATTTGTTACTACCATGATTGAATAAAATTTGGATATACTATAAATTTTTTTTATCATGGGTTGAAAGGT	CTAGACAAAAATAAGTGCAGCTGTTAGCCATTACTCCTCACATGAGAGCTAGTAAATTAACGGAGATTAAACATATATTAATAGAATACGGGAAACAAAT
SNP8095	76900470	G/T	AAACTTTGTTGATGAGCATGAGATAAAATGAAAATAGAAGCAAGCAAGCTACAAGGGACCCCTAAGGTGACGTGACGCACGCAATGCCAAGATGCATATG	GTCCATGTTGATGTTGCATACGTTGGAAGTGTTTGCATTTGCCCTAAGTTATTCCTCATCTTCTNNNNNNNNNNNNNNNNNNNNNNNNNNNNNNNNNNNN
SNP8099	76900239	A/G	NNNNNNNNNNNNNNNNNNNNNNNNNNNNNNNNNNNNNNNNNNNNNNNNNNNNNNNNNNGCTAGAATCCTAGGATATTTACTCACAAACAAAAGATTACAG	CAAGATTAGGGACTTGAAGAACTAATTAAACCTTTCCTTGCAACAAATGAGAATCTACCATCTATAATTCTNNNNNNNNNNNNNNNNNNNNNNNNNNNNN
SNP8101	76900656	A/T	AATCATTTGATATACCTTAAAATCCAACACAAGAACTGATCCATCTTCATTGAACAAACCGATAATATTCTATCATTCTATTAGCGAACAACTCAATTGA	GCTGCAGAAAGAGGTTGGCCAAATTGGAAGCAGTGGCTGTGGGTCACTGTTGTATATATTAATCAGAAAAGGCCAATTGCTTGTCACAGCCACTAATCTT
SNP8106	76900207	C/T	CAATTGATATGAGTTGAGTGGGAAGTTAGAACATGGAAAACTTTTTTCAACTAGAATAATTACTAATCAAATTGATGTTACCATGACTAAGGATAAGAAG	GTCATTTGCAATCTAGATGACTTATTCACCATATTTTCATATAAAANTCTAATAAATTATTTAGATTAGTTGTGCGTTTTATGACACCCAAGCCACTAAA
SNP8108	76900253	A/G	NNNNNNNNNNNNNNNNNNNNNNNNNNNNNNNNNNNNNNNNNNNNNNNNNNNNNNNNNNNNNNNTACAACAAAATGGTGTGGCTACTAGGATTAAGAAGAA	CTAGACAAAGAATTCGAGAAAAAAAAATTGAATTCTTGGTTGAAACTAGCTTAAGGAGATGACTTTGAAAAGATAGAAAGACTTAAGA
SNP8110	76900505	A/T	TTTTTCCGTGTCCTGTCTTCATCTTTGTTTTCGGATTCACTGCAACCATGGTCTTCCCTGATGCCTAGGAGCCAACTTAAAGGTCCAACAGCCCCTTCCT	ACTTTTTCTCAAGTAATGTAGGATATAGCTCTGAAATGTGAACATNTGAAANCTTAATTTAGCCTTGACATATATATATAGTAAGAAGCATGGAGCCCAA
SNP8112	76900416	A/T	TACCTAGCCTGTGCAATCTCTTCAAGTTAAGCTGCAAAACCATCCAGTCCAAAAGGAGTAACATTTCTGGGCAAACTCAATGATATCATGAAGAAGATCC	CATAGTCTGGCACTTAAATAAACTTCACAGCCACTTCCTTAAGAACAGCACATTGATAAGTAGGACAGTTTGATGCACACAAACACACACACCCCAATGT
SNP8113	76900363	C/T	GTTTTCATCAACTGAAGCCTTGGAAGTCAGGAAGTTGGAATTAGAAATTGAATCGCATTTAATAAGTGACACACGCTTGTTATTGAATGATTCCATTGAG	ATGCAGCTGAAGATGAAAGGAGAGAGAGAGAATTTCTTTGCAAGAGAAAAGATACGCTGATGGATGAGCTGGAGAAATTGCTTGCTTTGGTGAGAGAGAA
SNP8115	76900293	C/T	AGGCTTCCCCTTTTGGCCATATTGGTTAGTCAAAACAAATTCATGCTAATCATGTATTGTTATTAATATGGGACCCTTAAATATGGTGTCTTTTTTTTAC	TTTCCTTTTTGTCTGTTTTAAGGTTCCATACGTGTCATTGGATGGATTTGAGAAAACATTACCGAGTTGAAAAGATTGACAAGAAAAGAAAATGAGTCTT
SNP8117	76900408	C/T	TCTTTTGGAGCATTCATTCTTAAAGCGACACCTCATATCATATCTAGAATCTCCAAAATTAGGTACAAAAGGTGGGAAGAAAAATTACCTGGAAATCAAC	TACGAATTCCTTATCATTTAATCTTATTACCTTTTTTCCTAAA
SNP8118	76900668	C/T	TATCTTCTCATTCTTCCTTTCTGCATTGGATGATCATCTGATGGAATCTTCCCATATTTGAAATTATGATATTTCTATTTAGGCCAGAAGAGAGAGACCC	AATCCAAACAAAGCGTAACAGTGGATCTGACTCTCACGAGATTGATTTTGAGAGAAGGGGTGGTGTTTTGGCGATGGGGTGAGAGTTCTCCTATTTCCAA
SNP8122	76900306	A/G	GACGAGAAAACACCTATTGATGATGAGAGCTACTGGGGAAGCGGTTCAGATTTGCCCACAATGCGCATGGTAGAAAAGGTGGT	GGCAGGTTGGGTTCAAAGGTTACAGTTCTCAATATCACCCAACTCTCAGAGTATCGAAAAGATGGTCATCCTTCCATTTATCGCAAGTTCTGGGAGGCAC
SNP8124	76900223	A/T	GAATTTGTCTTTTCTTTTNCCCCCCTAGAAACCTCACATGATCTTCCAACTTTGAGCAATTAATGGAATCAAAGACATGGTTTTTGGTTGACTAGCTACC	TTTTGGAAATTTAATTTCTCNTAACTCAGGGTTGAATCGNCCGAAAGAATTCTAAGTAATCCTTTTTNTGGCTTTTTGCAAGTGAGGTAAATTGCAGCTA
SNP8128	76900300	A/G	AGAAAGACACAACTATCTTTAAGCGAGAAATTTGAGGGTTTTGAATTATTGAAATTCTTGAGGGGCACACGACAACCCAAGGTTCATGATGCCATGCACC	CCCTAGGTAGTTAAGGAAATGATGGGGCATGGTGCTTTAAGTTGACATAACNACTTGTTCANAGTTAATGTAATTATGATACACCATTTACTATTATTTT
SNP8130	76900247	A/G	NNNNNNNNNNNNNNNNNNNNNNNNNNNNNNNNNNNNNNNNNNNAGTAATATTCAGATGTATTGAACTTGATGCATTAATAGTAAAGAGTGAGTAGAGGGG	CTATTTCATGTTCTAAAGATAGTATGTCGGAGCATTGCTCTTCTTCTAGAGCATCCATGGTGATCAGAGGTTCAATCCTGNCATCTTCCACTGAAATAGN
SNP8131	76900359	A/T	AGCTGAAGGCAGCATTCAAAAACCATATGGAAATGACATCACTATGCTTTTTTTTCCATTGGATTCAAATTTAAGTATTTTCCTATCATGATATTCAAAA	TTGGTATAACTTCACATATAAAAGATCATTTTGGGGATAATGGTCATTTCAATTTTTTAATATCACCTCTGAGCCTAGTACAAGAAAATTAATTGAGTCT
SNP8135	76900259	A/T	AGAATACAACTGACACTTTGATCCTGATTACAATTTCATTTCCACAAACCGATGATGCTCACTTTGATCATAATGACAATTTATGCTCCAAAAGTTGGAA	GAAGTTTCTAATCCTCCAAATTATCAAAAACCCCTTACATTTAGTCACAGATGTTCAGGCCAACAACATCAGCCCAATTCCATTTGTGCCTGCACCCTAA
SNP8136	76900497	G/T	CATGCACGCTACGTAATAAAAATTTGGGCGTCAAAAAGACACAAGTCCTGAAGAAAGTTGATGTTCGTGATCATGTTTTGCATGGTTTTCTGAAATTAAG	TGGCGCCGTCTTTTGATTATTCATGAGACCAAGACTGTGTTCAGGTCTTGAAAAACAAAAGTTTAATTAATGACAGCTGTTTATGATTATAGTTCAATTT
SNP8142	76900540	A/T	TATAAAATTTCTAAATAAATATAAGAAAAGTTTTATTTTTTGAAAATTTGAGGGAGTAATGTGTCATTGTGTCCCCCACTAAGATTATGGCGTGCGCCCC	CTTAAGTTGTACGGATAATGCATACTAGAAGTCTAGAATATTGATTTAAGGAAGAGCATGAGTGAAGCAGTAGGNNNNNNNNNNNNNNNNNNNNNNNNNN
SNP8143	76900289	C/T	TTTGAGTAGTAAATGCATTAAAAAAAAAGGTATTCATTATATTTCCTAAACATGATTCCCACAAGTTAAGATTGACAGTTTTTTCCCTTTAACATCAATA	GCAGGACTGTTTCAATGAAGGACATCAATAATGGGAAACTTTCAATCATATACAATGCAAAAGAAATGCTTTCAGGACTGAAAACCCCGACTGTTAAGGA
SNP8145	76900613	A/C	GCAAAAGATTTCNCTAATAAACCACATCTCTAAACAGGGGCGATGGNGGTTGCTATGAGGAGCTCAACTCCGCTTCAAAAAACCCTTTATACATGTGCAA	ATCTTCATGATGGAACTTCCTATCTCCAAATCCACCTTATCCTTACTTGTCATGACCTAAACATTAATNAATCTTCTATAATAGTGGTTTTAACTAGTGA
SNP8148	76900445	A/T	TGTAAAATTTTCCCAATAAGGTGCATGTTCCATGTAATTGATGTTTTTTCTTACATATGATGCACTTTATCTTTACGAGTTTTAGTCACAGGTTTCTTCT	CAATTAGATAAAACCCGGTACGAACTNACCTAACNCTAGCTTGAATGTTGGGAAAGTTCATCGTTGCTTCCAAATGCACGTCAAAGACATTTACTGAGGC
SNP8149	76900516	C/G	GAAGATAAGGTATTCTTAATGAAAAGAAATAAATAAATAAATCTACCCGTTAAATTACATTTTTTTTGGTTTTGAAAAATAATCTTTCATCCTAATAAGT	CCAAAATATGATTTAATTTCTAAAGGTGAACTAAAATATTTTTAAATTGAGTGATAAATTTTAGATTTTATATTTGAATAATAAATCTTAAAATCAAATG
SNP8153	76900435	C/G	CAAATTATGAGATTAGGCAACTTAGGACTTAACCTCTTAGTAAACATCCATTTATAAATGAGATTAATACCATTCGTGTCTGTGTTGTTATAGTCAATTT	CAATAGCTAAAGTTAAGAGTNAAATATATAATAGAAATGACAAANATATAAGTCCAATGTATAAATATTGTACGATAATTGTTTTAGTCAATGACCATAT
SNP8156	76900660	A/G	GCTTGAAAAAATATTGATATTAAATAAACGGTTTTAAAACATCGTTTTTCTGTCTAAAATTTGGATCAAAATTAATATAAAATTGCTATTTAGACTTTAG	TTTTGGATATTAACCTTTTGTATTGAGAAAAGACATTTAAAATAAAATTTAACTTCAAAAAAAACATCTGAAAGACAAAGCCCAAGTTGTTGATTGATTT
SNP8159	76900389	G/T	GAAGCCTCCCAGACTTTTTTCGAGTTGGGAGAAGGATTGTTCGCTGAACTTGAATAGGTGTAGTGCTATGGGAACTCTAGAGGAGGATTGTGGGAGTGTG	GGGGGGACTCTGAGTTTGTGGAAGTGATTGGCATTGGCAGCAGGAAGGATGCGGTCATCGATTTCTGTTTGAATTCGCCTTTGCAGTCCTCGTCTGTGAG
SNP8160	76900229	C/T	NNNNNNNNNNNNNNNNNNNNNNNNNNNNNNNNNNNNNNTGTAACAAGAAACTAAGATTAGTAAGCAAATTACAACTAAGCCCCACACTATTTCATAAGTC	GCAAGCTACCATAAACCTTTTCTTTACTATCTGTCCACTACCCCAAAATTTTGAGATGGGTGCTAGAAACAACTTGCACCATTGGAANGAGTGTTTGAGC
SNP8163	76900531	C/T	CCCCGCCGTGCCCGTCGTACACCCCAAANAAGTCGTACCTCTCTCCGCCCCCGCTCCAAAACCCCAGTTCCACCCTCACCGCATCCTCCATTTCCCTCCT	CTCCCAATCACCGACACCGTNCCGTACGACGGAGGCNGAAAACTTCGTGCAACNTCNGTCTTCTTAGCCGGAATTGCGTCGTTCTCCGAGGACGACGGGG
SNP8164	76900355	A/G	AGTCCCTAGCATTTTATCAAAAGAAGGTTTTACAGCAGATTCTTTCTCCATGTGTTTTGGACCTGATGGAATTGGAAGGATTAGTTTTGGAGACAAGGGT	GCCCTGACCAGGAAGAGACCCCATTTAATCTGAACGCATTACAGTAAGTGGTAATTTCTCATTTACTTGATGCTGATTATCTGTGAATTTAAAATGATAT
SNP8165	76900675	A/T	AAACTTTATAGACAACAATCAATATTAGGAACCATTTGAACAGAATTACAATAAAAACATTAACAATGCCAACAGCCACAACAATCTCTGGATTTTTCCA	AATTTGTTGAGAATTTCAAATTTTTGTAAAAATATTTTCAAAAGCAATTTAGTTAAGCATACTCAAAAAATATAAAGTGCTCTACATGTTGTCAGGATTG
SNP8166	76900669	A/C	TGAAATGTTATGGCTTAATATAATTTTATTGTACTTATAATTTATAAATATTATTTTTATTTACTATTAAAGGTTGCCTCCTTAAGTAAAATGCTAGCTC	CTTAAAGATGAAAATATAGAAATTTTAGATAGTTAAGAAATTATTATANGTTAATGTAAAGCACATGAATTTTATAAAATGATAAACCAAAGATATAGAA
SNP8167	76900598	A/G	GCACACAACTTGGAAGCTTAGAATGCACAAGTAAGACAACATTTAGGAAATGAATTTTTGTATTGCACAAGACACATGATTATTTGATGATTTTTGTAAG	GATTCTAATCTTGTGTGGGCAGGAGCACTGCAAGGAGCACTTCGATGGGGAGGAGAGGGATCTACTGCCGCTGATGGAGGCGGCAGAGCTGAGCAAGCAA
SNP8168	76900512	C/G	AAATAATAGNAAATAATTTTACAAGAATATATCCTAATAAAAACCATATCAAAATTTACAAATGAAAAATATGA	ACACGACACTTTCCAACTGAGTTTTCTTGCGGGTAGTTTCTCATGGTAACGAAAGGAAAGACTTGGGTGGAAGGAAATTGAACGTTAGATTATGATTTAA
SNP8170	76900366	C/T	AAAGCCATGGTAAGGTAATGGAAGGCCAATTGAATCAAATGAACAATTTGGCTAGAGATCAGAGGCCTGAGGATTCAGGTTAATCTATCACCCAATTGTA	TGAGTGCAAATTTAATGCGGTGTGACANTTGTATATCCTTGACTTTGTCATGNGGTGCTTTCAANCCATNTCACTATTATTCACCNACCCTATGTCTGTT
SNP8171	76900750	A/T	ATTCACTCTTATAAGAACATCAAACGGATCAATTTCCATCTAGTTTGTTTAATGCCCCGGTTGAGGTTCTGAATTAAGTTCAGTGCCCCAACAAAAAATC	TCATCATCAAAAGCTGTTCAAAATCGGGTCATTAGAGTTGAAGCAACCTTGCGGCTGTAGGATTTTCCACACATGCATGAAAATTGTGGACACCCCCAAG
SNP8173	76900545	C/T	TCAAACTATTTACACTTAAAGCTTCAATAGTCATNNNNNNNNNNNCTCCATGCATTGATGTCTNATAAACATTTGACAAGAGAATTTTGTTTGTCAATCT	AAATTTGCAACAAAACCTCTATTTATTTAATTCTTGTATGNNNNNNNNNNNNNNNNNNNNNNNNNNNNNNNNNNNNNNNNNNNNNNNNNNNNNNNNNNNN
SNP8176	76900698	C/T	GCATCCCACCTATTTATTCTTATCTCAAATTTTATGTTTAATATTACTTATTTTTTGTTCTTATAGTTTTTCGAAAAATACTTATATTTAAAGTTACAAC	AGATCTAATGAAATTTGAAGTAATAACTAATCATGAGTTCATATGTAATTGAAGTTAGGTGTTCAGTCAAGCATGTTGTTCCTAAATTTGTGGTTGAGGT
SNP8179	76900385	A/G	CAATATAATATAATATCAGTTGATATATAGCTTTCAGTTAGGTTGGAAGGTGGAGAATTGCAAGTGCCAAGTCAAGGTTAGTGGCAAGGGCGGCTCCATC	TTCACAATTTGCCTGCCATTACCTCCCTTTTGCTTGGAGTTTTCCNATCAAGCAATACATTTATTGTTGTTTATAGTGTGAAANGGATTATGCAAATATC
SNP8180	76900280	C/T	ATCAAAATGTCCACATGTGCCCACAATTGTGCAATCATGCTATTGCAGCTCCTTTAAAGGGCTTTAACTATCTTTTAAGCTTCTTCACAAAAGGAATCCA	CTATAAAACATTATAATTGATCATTTGAGTAGTTTTCATAAAGTGAAAGAGCATCTCACT
SNP8181	76900521	C/T	TTTGAAATACTATAAAATATTTAAAAAGTGTATCATACTTATACAATTTCAAGGACNTTAATTAGGCTTTTAGTGGTACTTCTAATATATGATAAATGAG	TTTATTTTGTATTGGAACTTTTACNATGTATGTTAAGATATATTTCTATAATTTTAAGGATTAAGGTTTCTAATATCCAACAACTCAAAGACAAAAAATT
SNP8187	76900378	A/G	TTGGATTACACACCATATTTTAAAATTCAAGCTAAGCAATATACCATATCAAAATGTAACTTATTAGTACAGTTTGCTAATCACCAATACCAATGCAAAT	AAATCACACCTTTCCAATAATACTAGAGTTTGAGAAGTCCAACTCGGAAGGGTCAATCTCCCAGTCACACTTGTTTGGNAGAGGAGGTGGAACAGGCTTT
SNP8188	76900748	A/G	TCGTGTTGTAAATTATTTGATCTACTGCATGTTGAATGAGATAGATATATTGTTGGATATGGCTTATCTATAGTAAACTGAATGTAACATGTGTACCTTT	ACGATCTTCAGGGATGGATGATTCGAATTTCCTTTCGAATGGGCACGGACGAGTAGGNAGAGAG
SNP8192	76900604	A/T	GAATACAAATGCAAAAGATGGATTGGGTTCCATCTTGAGCACATATGATTGTATTGTGATTATCAAGATTTACACTAAAAAAATTCCATTTTTACGAGAA	ACTTAAGTCAAATTAGTTTACTTAGCAATTTATATGTTTTGTTGGTATTTCTAGTTGTTCTTAGTAAAATTGTAATAAGGGGTGGTCCATTCACAATGAA
SNP8193	76900693	A/T	GCTCAAGTGCCCATTAGGAGTATTCAAACACGCCTNGACCCAAGTGCCTTTAGTAAGAGCTCAAGAGGTTGTGGTCAAATTTGCATAATTTCCAAATTTC	TTGTGTTTCCAAATCTATTTGTGTAGCCTTGATTTCTAAAATCCTTCCAATCCACTAAGATTATTCTCCTATAAATATGCCTATTAGTTATGCTATTTGG
SNP8194	76900461	C/G	ATAACCATCAAGACATTTTTATCTTCTCTCTTCTGTTCTGGGTTCAGTTGTTTTTTTGGTTATCCTTAGAGACTTGATAATGTCACAATTGTTTAAGTTT	TTTACTTTCAGTTGCATAGAACAAAACAGACAGCTACAAGGCCTGGTCTTTCCTTTTTTTTGCCTATCAGAAAGTCCTGGTCCATTTGTTTGTTGATTTG
SNP8197	76900581	A/T	AACAGTTGCAGTTAATTATCAGCTNATCTGTCATGTTGACCATTCTGCCACAATTTGTATGGGCTCTCTCAAATGTTAAAGCATTCATTGTCAGTATGAA	GAAAAAGTCTTTGTTACCATTTCCTAGAGAATTTTTCAGATAAAAATTTGCATTCAATAATAACATGAAACAGATATTTTTCAAGGAACTAGGAGTCATT
SNP8198	76900203	C/T	CATCCTTTTCTACTTCAAATGAAGATTGGGAAAAAGTGAGTGCACGAATAGTCGTGAAAAATTAATAATTTTTGGGACCTTTTCATATTGAGAGACCTGG	ATTGACTTTCTCCTTTTAAAATTTTGACTTACATTTTAGACGAATTAAAGTAAAATATTTANGTATTTTNAAGCACTGTTG
SNP8199	76900683	A/G	TTTGATGTGGTTTGGCTTTGTTGGGTGAATACTTGTGCTTCCCTTGTTCTTTCTTTGCTGATAGTTAATCATACAAAGAAAAACAGCTTAATCTGGGTTT	CTATATTTTTTTGCCTCGAGTTATTTGAGATTGTGTCTTTGTGTCTGTATGTTATTTTTTTGGGTTCTGTTGTTCTGTTTGACTATAAATATATGTTTGT
SNP8200	76900567	G/T	CTTAATGGCCTTATCCTTCCTTATATCCCTTTTGTTTGTTACCATTTATTCACATGGAGTAGACTGTGGTTCTAGCTTTCCTTTTTATACAATAAAGAGA	ATAAACTCAAACCAATGAAAGCCCAATATAATTCATTGACTGCTTCCAAGCTGTTTTCATATCATCCTGCTCCAGAATTTATTTTTCTTTTTATTTNTTT
SNP8201	76900390	C/G	AAATAGAGAAATGTAGAGAAAAATGACAGAAAACAAAACATACAAAATGAAACACAAATAAACAGAGTTCACTAATCACGCTTTAGAAAAAAGTTTTAAA	ATTTTTTCTTGCATTGATTTCTTAAACTCGAGTTGGAATGTCTTAAACTTGTTCAATTGCATATGTTTGTTGAGAACAAGCAATCAAGAATATCACATAT
SNP8202	76900653	A/G	TTATTTATAGACAAGTCTCATTAGGTAGTAAAAGGTTAGAACATAGTTCCCTAGGTTAGGTCTAGAAACATGCTCTCTAATGAATGTTAACTGTAGTCTA	AATCTTTCTTATTGATGTCACCCTCTTCTTTTAAACCTTTCAGCTATATTTGTATAAAATTGTTCTAAAACTCCATCTTTATTCTACTTTGCAATTTGTA
SNP8204	76900645	A/C	CAAAGATGATGATAATGATAAGAGCTCAAAAAATAAGTAACATAGTCAACCAAGTTTTTGGTACAATTGATTTGTATGCAAATCATGGTTTTTTCATAAG	TTACAAGATCAAATTTCATGGAAGAAAAGTATATAAAAGAGTTCATTTACAACTATTCTTGTGTTAACAACCTATATTGGGTTTAATTATAGAAAGTGTA
SNP8205	76900532	C/G	GAACACCACGAATGGAGATCGATTGCCAGCGGCCACGGCCTCTCGTTTGCTTTAACATGCCTTTCATCACTGGAGAGGACATTCCCTGTTGGCAAACATC	AGTGAGTAAAGAATATAATCTATTTGTAAACATACTGTGCCTACATGCCCAATCAATCAAATTTCCCCATATCTGGCATTTTAATGTTTAATAACATGAA
SNP8206	76900729	A/G	CCTTCCCTTTCTTGCCAACACTTTCTTCATTTTTTTAACAACCTCTCTATGCCTTGGAAGGTATAAAATAGAAAAGTCAACTCTATTAGCTAGTTTATTA	GGTGATTCTAGGGAACATTTCAATGAGCATAAATGGATGAATTGTGTATAACATCCNAAGAACTTTGAGTAGTGACTAGATTAGAGAACATCCTTTGGTC
SNP8216	76900711	A/G	CCTGACCTAACCCAAGCTTGCTCATAGCCTCACCTAACCCTTCAATTGTCTTTTTTTTTTCTTGAATATAAAACCTTATAACTCTTAAAAGTGTAGTGCT	CAACTTGAAATTGCAATCTTACANAAAATGACAATTAAAGACTAAGTCAAGATCTTTCTTGGAAATCGGGTTAGTTAGGTGGAAAGATGAAAGGAAATTT
SNP8217	76900360	A/G	CATAGGGTGAGTGAACGTTGGCCACCTACCCTTACAACACTTGTCGTTTATGTTATAAAAAAATCTATTCATTTTTTTTATTACTTTTTTCTTATTTCCA	GGACTCTTTCTAATTTTAAAGTACTTTCACTCACTCACATTCTTTATTGATTACTTAGGGCTTNGGTAGAAAATTGTTTTGCTAACCACCTTAAAAAAAA
